# Supplementary material for: Systematic and Evolutionary Insights Derived from mtDNA COI Barcode Diversity in the Decapoda (Crustacea: Malacostraca)
Source: PLoS One. 2011 May 12;6(5):e19449. doi: 10.1371/journal.pone.0019449 (PMC3093375; doi:10.1371/journal.pone.0019449)
Supplement: Table S1 — Novel COI decapod barcodes generated by the present study. (XLS) [file pone.0019449.s002.xls]

## Sheet: Additional File S1
Table S1
Novel COI decapod barcodes generated by the present study
Specimen list including sequences accession numbers from the "Decapods of Norway, Svalbard, U.K (Scotland), U.K (Wales and England), Mediterranean Sea and Portugal" projects on BOLD (Barcode of Life Data Systems)
Process ID	Sample ID	Institution Storing	COI-5P Seq. Length	Collection Date	Family	Genus	Species	Identifier	Identifier email	Region	Lat	Lon	Elev
JSDSC022-09	JSDUKdeep_37	University of Bangor	656	10-Sep-2008	Oplophoridae	Acanthephyra	Acanthephyra pelagica	Jim Drewery	j.drewery@marlab.ac.uk	North West St Kilda, Scotland	58.29	-9	-1700
JSDPX109-08	JSDPX63-02	Instituto de Investigacao das Pescas e do Mar	627	11-Jul-2004	Oplophoridae	Acanthephyra	Acanthephyra purpurea	Antonina dos Santos	antonina@ipimar.pt	South coast Portugal	36.55	-9.07	-589
JSDPX110-08	JSDPX63-03	Instituto de Investigacao das Pescas e do Mar	604	11-Jul-2004	Oplophoridae	Acanthephyra	Acanthephyra purpurea	Antonina dos Santos	antonina@ipimar.pt	South coast Portugal	36.55	-9.07	-589
JSDME059-08	JSDMe59	Palermo University	569	01-Feb-2008	Majidae	Acanthonyx	Acanthonyx lunulatus	Marco Arculeo	marculeo@unipa.it	Stretto di Sicilia, Sicily	37.31	11.76	-200
JSDME061-08	JSDMe61	Palermo University	657	01-Feb-2008	Majidae	Acanthonyx	Acanthonyx lunulatus	Marco Arculeo	marculeo@unipa.it	Stretto di Sicilia, Sicily	37.28	13.47	-1
FCDOP164-07	FCFOPC043-05	Museu Bocage	548	02-Jun-2006	Alpheidae	Alpheus	Alpheus glaber	Antonina dos Santos	antonina@ipimar.pt	South coast Portugal	36.8	-7.58	-538
FCDOP171-07	FCFOPC044-05	Museu Bocage	579	02-Jun-2006	Alpheidae	Alpheus	Alpheus glaber	Antonina dos Santos	antonina@ipimar.pt	South coast Portugal	36.9	-7.52	-425
FCDOP199-07	FCFOPC047-03	Museu Bocage	520	03-Jun-2006	Alpheidae	Alpheus	Alpheus glaber	Antonina dos Santos	antonina@ipimar.pt	South coast Portugal	36.8	-7.5	-538
FCDOP283-07	FCFOPC055-05	Museu Bocage	651	04-Jun-2006	Aristeidae	Aristeomorpha	Aristeomorpha foliacea	Antonina dos Santos	antonina@ipimar.pt	South coast Portugal	36.5	-7.83	-742
FCDOP301-07	FCFOPC066-02	Museu Bocage	651	07-Jun-2006	Aristeidae	Aristeomorpha	Aristeomorpha foliacea	Antonina dos Santos	antonina@ipimar.pt	South coast Portugal	37	-9	-515
JSDME033-08	JSDMe33	Palermo University	664	01-Feb-2008	Aristeidae	Aristeomorpha	Aristeomorpha foliacea	Marco Arculeo	marculeo@unipa.it	Stretto di Sicilia, Sicily	37.31	11.76	-200
JSDME035-08	JSDMe35	Palermo University	627	01-Feb-2008	Aristeidae	Aristeomorpha	Aristeomorpha foliacea	Marco Arculeo	marculeo@unipa.it	Stretto di Sicilia, Sicily	37.31	11.76	-200
JSDME036-08	JSDMe36	Palermo University	532	01-Feb-2008	Aristeidae	Aristeomorpha	Aristeomorpha foliacea	Marco Arculeo	marculeo@unipa.it	Stretto di Sicilia, Sicily	37.31	11.76	-200
JSDPX142-08	JSDPXA40-01	Instituto de Investigacao das Pescas e do Mar	587	14-Jun-2001	Aristeidae	Aristeomorpha	Aristeomorpha foliacea	Antonina dos Santos	antonina@ipimar.pt	South coast Portugal	37.31	-9.17	-719
FCDOP051-07	FCDOPB077-04	Museu Bocage	617	26-Oct-2005	Atelecyclidae	Atelecyclus	Atelecyclus rotundatus	Antonina dos Santos	antonina@ipimar.pt	West coast Portugal	41.03	-9.98	-81
JSDPX028-08	JSDPX22-01	Instituto de Investigacao das Pescas e do Mar	608	15-Jun-2001	Atelecyclidae	Atelecyclus	Atelecyclus rotundatus	Antonina dos Santos	antonina@ipimar.pt	South coast Portugal	37.22	-9	-140
JSDUK001-08	JSDUK01	University of Bangor	554	23-Jun-2006	Atelecyclidae	Atelecyclus	Atelecyclus rotundatus	Simon Webster	s.g.webster@bangor.ac.uk	Irish Sea, England	53.6	-3.43	-16.1
JSDUK002-08	JSDUK02	University of Bangor	630	23-Jun-2006	Atelecyclidae	Atelecyclus	Atelecyclus rotundatus	Simon Webster	s.g.webster@bangor.ac.uk	Irish Sea, England	53.6	-3.43	-16.1
JSDUK003-08	JSDUK03	University of Bangor	655	08-Apr-2008	Alpheidae	Athanas	Athanas nitescens	Simon Webster	s.g.webster@bangor.ac.uk	West coast Anglesey, Wales	53.22	-4.52	-1
JSDUK004-08	JSDUK04	University of Bangor	656	08-Apr-2008	Alpheidae	Athanas	Athanas nitescens	Simon Webster	s.g.webster@bangor.ac.uk	West coast Anglesey, Wales	53.22	-4.52	-1
JSDUK005-08	JSDUK05	University of Bangor	602	08-Apr-2008	Alpheidae	Athanas	Athanas nitescens	Simon Webster	s.g.webster@bangor.ac.uk	West coast Anglesey, Wales	53.22	-4.52	-1
JSDUK006-08	JSDUK06	University of Bangor	536	08-Apr-2008	Alpheidae	Athanas	Athanas nitescens	Simon Webster	s.g.webster@bangor.ac.uk	West coast Anglesey, Wales	53.22	-4.52	-1
JSDUK007-08	JSDUK07	University of Bangor	599	08-Apr-2008	Alpheidae	Athanas	Athanas nitescens	Simon Webster	s.g.webster@bangor.ac.uk	West coast Anglesey, Wales	53.22	-4.52	-1
FCDOP108-07	FCFOPC041-20	Museu Bocage	540	02-Jun-2006	Portunidae	Bathynectes	Bathynectes maravigna	Antonina dos Santos	antonina@ipimar.pt	South coast Portugal	36.8	-7.77	-553
FCDOP110-07	FCFOPC041-22	Museu Bocage	519	02-Jun-2006	Portunidae	Bathynectes	Bathynectes maravigna	Antonina dos Santos	antonina@ipimar.pt	South coast Portugal	36.8	-7.77	-553
FCDPH001-07	FCDPH11-339D1	Universidade de Aveiro	640	26-Aug-2001	Portunidae	Bathynectes	Bathynectes maravigna	Marina Cunha	mcunha@bio.ua.pt	Gulf of Cadiz	36.13	-7.77	-1086
FCDPH039-07	FCDPH12-388Gr67	Universidade de Aveiro	640	08-Jul-2002	Portunidae	Bathynectes	Bathynectes maravigna	Marina Cunha	mcunha@bio.ua.pt	Gulf of Cadiz	36.1	-7.43	-1080
FCDPH040-07	FCDPH12-388Gr68	Universidade de Aveiro	621	08-Jul-2002	Portunidae	Bathynectes	Bathynectes maravigna	Marina Cunha	mcunha@bio.ua.pt	Gulf of Cadiz	36.1	-7.43	-1080
FCDPH078-07	FCDPHM2_109	Universidade de Aveiro	607		Portunidae	Bathynectes	Bathynectes maravigna	Marina Cunha	mcunha@bio.ua.pt	Gulf of Cadiz
JSDSC027-09	JSDUKdeep_46	University of Bangor	656	14-Sep-2008	Portunidae	Bathynectes	Bathynectes maravigna	Jim Drewery	j.drewery@marlab.ac.uk	South Donegal, Scotland	55.8	-10	-500
JSDSC028-09	JSDUKdeep_47	University of Bangor	656	14-Sep-2008	Portunidae	Bathynectes	Bathynectes maravigna	Jim Drewery	j.drewery@marlab.ac.uk	South Donegal, Scotland	55.8	-10	-500
JSDSC029-09	JSDUKdeep_48	University of Bangor	522	14-Sep-2008	Portunidae	Bathynectes	Bathynectes maravigna	Jim Drewery	j.drewery@marlab.ac.uk	South Donegal, Scotland	55.8	-10	-500
JSDAZ204-08	JSDAz218	Universidade dos Acores	632	04-Sep-2008	Calappidae	Calappa	Calappa granulata	A. C. Costa	accosta@uac.pt	North coast San Miguel, Azores	37.82	-25.58	-100
JSDAZ051-08	JSDAz51	Universidade dos Acores	607	21-Jul-2008	Diogenidae	Calcinus	Calcinus tubularis	A. C. Costa	accosta@uac.pt	East coast Flores, Azores	39.46	-31.18	-1
JSDAZ052-08	JSDAz52	Universidade dos Acores	633	21-Jul-2008	Diogenidae	Calcinus	Calcinus tubularis	A. C. Costa	accosta@uac.pt	East coast Flores, Azores	39.46	-31.18	-1
JSDAZ064-08	JSDAz64	Universidade dos Acores	677	21-Jul-2008	Diogenidae	Calcinus	Calcinus tubularis	A. C. Costa	accosta@uac.pt	East coast Flores, Azores	39.46	-31.18	-1
JSDAZ066-08	JSDAz66	Universidade dos Acores	612	21-Jul-2008	Diogenidae	Calcinus	Calcinus tubularis	A. C. Costa	accosta@uac.pt	East coast Flores, Azores	39.46	-31.18	-1
JSDAZ067-08	JSDAz67	Universidade dos Acores	643	21-Jul-2008	Diogenidae	Calcinus	Calcinus tubularis	A. C. Costa	accosta@uac.pt	East coast Flores, Azores	39.46	-31.18	-1
JSDPX107-08	JSDPX44-10	Instituto de Investigacao das Pescas e do Mar	614	12-Jun-2001	Cancridae	Cancer	Cancer bellianus	Antonina dos Santos	antonina@ipimar.pt	South coast Portugal	37.54	-9.19	-612
JSDUK010-08	JSDUK10	University of Bangor	662	24-Jun-2006	Cancridae	Cancer	Cancer pagurus	Simon Webster	s.g.webster@bangor.ac.uk	Irish Sea, England	54.2	-3.38	-9
JSDUK011-08	JSDUK11	University of Bangor	674	23-Jun-2006	Cancridae	Cancer	Cancer pagurus	Simon Webster	s.g.webster@bangor.ac.uk	Irish Sea, England	54.4	-3.56	-19.3
JSDN001-08	JSDN01	Museu Bocage	629	13-Aug-2008	Portunidae	Carcinus	Carcinus maenas	Antonina dos Santos	antonina@ipimar.pt	Tromso, Norway	69.62	18.91	-1
JSDN002-08	JSDN02	Museu Bocage	663	13-Aug-2008	Portunidae	Carcinus	Carcinus maenas	Antonina dos Santos	antonina@ipimar.pt	Tromso, Norway	69.62	18.91	-1
JSDN003-08	JSDN03	Museu Bocage	645	13-Aug-2008	Portunidae	Carcinus	Carcinus maenas	Antonina dos Santos	antonina@ipimar.pt	Tromso, Norway	69.62	18.91	-1
JSDUK016-08	JSDUK16	University of Bangor	690	24-Jun-2006	Portunidae	Carcinus	Carcinus maenas	Simon Webster	s.g.webster@bangor.ac.uk	Irish Sea, England	54.58	-3.7	-19.4
JSDUK019-08	JSDUK19	University of Bangor	580	24-Jun-2006	Portunidae	Carcinus	Carcinus maenas	Simon Webster	s.g.webster@bangor.ac.uk	Irish Sea, England	54.58	-3.7	-19.4
JSDAZ115-08	JSDAz115	Universidade dos Acores	596	16-Mar-2008	Diogenidae	Clibanarius	Clibanarius erythropus	A. C. Costa	accosta@uac.pt	South coast San Miguel, Azores	37.7	-25.5	-1
JSDME063-08	JSDMe63	Palermo University	619	01-Feb-2008	Diogenidae	Clibanarius	Clibanarius erythropus	Marco Arculeo	marculeo@unipa.it	Scala dei Turrchi, Sicily	37.28	13.47	-1
JSDME066-08	JSDMe66	Palermo University	656	01-Feb-2008	Diogenidae	Clibanarius	Clibanarius erythropus	Marco Arculeo	marculeo@unipa.it	Scala dei Turrchi, Sicily	37.28	13.47	-1
JSDME067-08	JSDMe67	Palermo University	591	01-Feb-2008	Diogenidae	Clibanarius	Clibanarius erythropus	Marco Arculeo	marculeo@unipa.it	Scala dei Turrchi, Sicily	37.28	13.47	-1
JSDUK022-08	JSDUK22	University of Bangor	636	24-Jun-2006	Corystidae	Corystes	Corystes cassivelaunus	Simon Webster	s.g.webster@bangor.ac.uk	Irish Sea, England	53.73	-3.21	-12.5
JSDUK023-08	JSDUK23	University of Bangor	661	23-Jun-2006	Corystidae	Corystes	Corystes cassivelaunus	Simon Webster	s.g.webster@bangor.ac.uk	Irish Sea, England	54.26	-3.7	-31.4
JSDUK024-08	JSDUK24	University of Bangor	662	23-Jun-2006	Corystidae	Corystes	Corystes cassivelaunus	Simon Webster	s.g.webster@bangor.ac.uk	Irish Sea, England	54.26	-3.7	-31.4
FCDPH028-07	FCDPH15-581Gr56	Universidade de Aveiro	640	28-Jul-2005	Cymonomidae	Cymonomus	Cymonomus granulatus	Marina Cunha	mcunha@bio.ua.pt	Gulf of Cadiz	34.59	-7.4	-700
FCDPH029-07	FCDPH15-581Gr57	Universidade de Aveiro	614	28-Jul-2005	Cymonomidae	Cymonomus	Cymonomus granulatus	Marina Cunha	mcunha@bio.ua.pt	Gulf of Cadiz	34.59	-7.4	-700
FCDPH030-07	FCDPH15-581Gr58	Universidade de Aveiro	640	28-Jul-2005	Cymonomidae	Cymonomus	Cymonomus granulatus	Marina Cunha	mcunha@bio.ua.pt	Gulf of Cadiz	34.59	-7.4	-700
FCDPH031-07	FCDPH15-581Gr59	Universidade de Aveiro	597	28-Jul-2005	Cymonomidae	Cymonomus	Cymonomus granulatus	Marina Cunha	mcunha@bio.ua.pt	Gulf of Cadiz	34.59	-7.4	-700
FCDPH074-07	FCDPHMSM241_105	Universidade de Aveiro	510	06-May-2006	Cymonomidae	Cymonomus	Cymonomus granulatus	Marina Cunha	mcunha@bio.ua.pt	Gulf of Cadiz	35.17	-6.38	-353
FCDPH075-07	FCDPHMSM241_106	Universidade de Aveiro	600	06-May-2006	Cymonomidae	Cymonomus	Cymonomus granulatus	Marina Cunha	mcunha@bio.ua.pt	Gulf of Cadiz	35.17	-6.38	-353
FCDOP015-07	FCFOP64-02	Museu Bocage	658	30-Mar-2005	Diogenidae	Dardanus	Dardanus arrosor	Antonina dos Santos	antonina@ipimar.pt	West coast Portugal	40.97	-8.85	-46
FCDOP017-07	FCFOP64-04	Museu Bocage	658	30-Mar-2005	Diogenidae	Dardanus	Dardanus arrosor	Antonina dos Santos	antonina@ipimar.pt	West coast Portugal	40.97	-8.85	-46
FCDOP191-07	FCFOPC045-19	Museu Bocage	619	02-Jun-2006	Diogenidae	Dardanus	Dardanus arrosor	Antonina dos Santos	antonina@ipimar.pt	South coast Portugal	37	-7.5	-109
JSDAZ203-08	JSDAz217	Universidade dos Acores	656	04-Sep-2008	Diogenidae	Dardanus	Dardanus arrosor	A. C. Costa	accosta@uac.pt	North coast San Miguel, Azores	37.82	-25.58	-100
JSDME006-08	JSDMe06	Palermo University	657	01-Sep-2007	Diogenidae	Dardanus	Dardanus arrosor	Marco Arculeo	marculeo@unipa.it	Castelammare del Golfo, Sicily	38.14	12.91	-200
JSDME007-08	JSDMe07	Palermo University	657	01-Sep-2007	Diogenidae	Dardanus	Dardanus arrosor	Marco Arculeo	marculeo@unipa.it	Castelammare del Golfo, Sicily	38.14	12.91	-200
JSDME046-08	JSDMe46	Palermo University	657	01-Feb-2008	Diogenidae	Dardanus	Dardanus arrosor	Marco Arculeo	marculeo@unipa.it	Stretto di Sicilia, Sicily	37.31	11.76	-200
JSDME047-08	JSDMe47	Palermo University	619	01-Feb-2008	Diogenidae	Dardanus	Dardanus arrosor	Marco Arculeo	marculeo@unipa.it	Stretto di Sicilia, Sicily	37.31	11.76	-200
JSDME048-08	JSDMe48	Palermo University	621	01-Feb-2008	Diogenidae	Dardanus	Dardanus arrosor	Marco Arculeo	marculeo@unipa.it	Stretto di Sicilia, Sicily	37.31	11.76	-200
JSDME049-08	JSDMe49	Palermo University	656	01-Feb-2008	Diogenidae	Dardanus	Dardanus arrosor	Marco Arculeo	marculeo@unipa.it	Stretto di Sicilia, Sicily	37.31	11.76	-200
JSDME050-08	JSDMe50	Palermo University	656	01-Feb-2008	Diogenidae	Dardanus	Dardanus arrosor	Marco Arculeo	marculeo@unipa.it	Stretto di Sicilia, Sicily	37.31	11.76	-200
JSDME051-08	JSDMe51	Palermo University	656	01-Feb-2008	Diogenidae	Dardanus	Dardanus arrosor	Marco Arculeo	marculeo@unipa.it	Stretto di Sicilia, Sicily	37.31	11.76	-200
JSDAZ046-08	JSDAz46	Universidade dos Acores	610	21-Jul-2008	Diogenidae	Dardanus	Dardanus calidus	A. C. Costa	accosta@uac.pt	South coast Flores, Azores	39.36	-31.18	-1
JSDAZ047-08	JSDAz47	Universidade dos Acores	620	22-Jul-2008	Diogenidae	Dardanus	Dardanus calidus	A. C. Costa	accosta@uac.pt	East coast Flores, Azores	39.46	-31.13	-1
JSDAZ048-08	JSDAz48	Universidade dos Acores	620	22-Jul-2008	Diogenidae	Dardanus	Dardanus calidus	A. C. Costa	accosta@uac.pt	East coast Flores, Azores	39.46	-31.13	-1
JSDAZ193-08	JSDAz207	Universidade dos Acores	667	28-Aug-2008	Diogenidae	Dardanus	Dardanus calidus	A. C. Costa	accosta@uac.pt	South East coast San Miguel, Azores	37.73	-25.1	-40
JSDAZ194-08	JSDAz208	Universidade dos Acores	663	28-Aug-2008	Diogenidae	Dardanus	Dardanus calidus	A. C. Costa	accosta@uac.pt	South East coast San Miguel, Azores	37.73	-25.1	-20
JSDSC030-09	JSDUKdeep_51	University of Bangor	656	13-Sep-2008	Pandalidae	Dichelopandalus	Dichelopandalus bonnieri	Jim Drewery	j.drewery@marlab.ac.uk	Central Vidal, Scotland	56.12	-9	-500
JSDSC032-09	JSDUKdeep_53	University of Bangor	656	13-Sep-2008	Pandalidae	Dichelopandalus	Dichelopandalus bonnieri	Jim Drewery	j.drewery@marlab.ac.uk	Central Vidal, Scotland	56.12	-9	-500
JSDAZ116-08	JSDAz130	Universidade dos Acores	672	26-Mar-2008	Dromiidae	Dromia	Dromia personata	A. C. Costa	accosta@uac.pt	South coast San Miguel, Azores	37.7	-25.5	-1
JSDAZ185-08	JSDAz199	Universidade dos Acores	672	28-Aug-2008	Dromiidae	Dromia	Dromia personata	A. C. Costa	accosta@uac.pt	South East coast San Miguel, Azores	37.73	-25.1	-30
FCDPH014-07	FCDPH14-566Gr14	Universidade de Aveiro	640	09-Aug-2004	Leucosiidae	Ebalia	Ebalia nux	Marina Cunha	mcunha@bio.ua.pt	Gulf of Cadiz	35.26	-6.7	-413
FCDPH036-07	FCDPH14-565B64	Universidade de Aveiro	613	09-Aug-2004	Leucosiidae	Ebalia	Ebalia nux	Marina Cunha	mcunha@bio.ua.pt	Gulf of Cadiz	35.18	-6.47	-544
FCDPH037-07	FCDPH14-566Gr65	Universidade de Aveiro	658	09-Aug-2004	Leucosiidae	Ebalia	Ebalia nux	Marina Cunha	mcunha@bio.ua.pt	Gulf of Cadiz	35.15	-6.41	-414
FCDPH038-07	FCDPH15-569Gr66	Universidade de Aveiro	622	25-Jul-2005	Leucosiidae	Ebalia	Ebalia nux	Marina Cunha	mcunha@bio.ua.pt	Gulf of Cadiz	35.17	-6.38	-358
FCDPH066-07	FCDPHMSM321_97	Universidade de Aveiro	591	14-May-2006	Leucosiidae	Ebalia	Ebalia nux	Marina Cunha	mcunha@bio.ua.pt	Gulf of Cadiz	34.58	-7.04	-732
FCDPH072-07	FCDPHMSM241_103	Universidade de Aveiro	558	06-May-2006	Leucosiidae	Ebalia	Ebalia nux	Marina Cunha	mcunha@bio.ua.pt	Gulf of Cadiz	35.17	-6.38	-353
FCDPH073-07	FCDPHMSM241_104	Universidade de Aveiro	595	06-May-2006	Leucosiidae	Ebalia	Ebalia nux	Marina Cunha	mcunha@bio.ua.pt	Gulf of Cadiz	35.17	-6.38	-353
JSDAZ012-08	JSDAz12	Universidade dos Acores	609	22-Jul-2007	Xanthidae	Eriphia	Eriphia verrucosa	A. C. Costa	accosta@uac.pt	East coast Flores, Azores	39.46	-31.13	-1
JSDAZ013-08	JSDAz13	Universidade dos Acores	637	22-Jul-2007	Xanthidae	Eriphia	Eriphia verrucosa	A. C. Costa	accosta@uac.pt	East coast Flores, Azores	39.46	-31.13	-1
JSDAZ014-08	JSDAz14	Universidade dos Acores	635	22-Jul-2007	Xanthidae	Eriphia	Eriphia verrucosa	A. C. Costa	accosta@uac.pt	East coast Flores, Azores	39.46	-31.13	-1
JSDAZ015-08	JSDAz15	Universidade dos Acores	611	22-Jul-2007	Xanthidae	Eriphia	Eriphia verrucosa	A. C. Costa	accosta@uac.pt	East coast Flores, Azores	39.46	-31.13	-1
JSDAZ031-08	JSDAz31	Universidade dos Acores	600	22-Jul-2007	Xanthidae	Eriphia	Eriphia verrucosa	A. C. Costa	accosta@uac.pt	East coast Flores, Azores	39.46	-31.13	-1
JSDAZ089-08	JSDAz89	Universidade dos Acores	671	10-Mar-2008	Xanthidae	Eriphia	Eriphia verrucosa	A. C. Costa	accosta@uac.pt	South coast San Miguel, Azores	37.7	-25.5	-1
JSDAZ090-08	JSDAz90	Universidade dos Acores	671	10-Mar-2008	Xanthidae	Eriphia	Eriphia verrucosa	A. C. Costa	accosta@uac.pt	South coast San Miguel, Azores	37.7	-25.5	-1
JSDAZ092-08	JSDAz92	Universidade dos Acores	674	10-Mar-2008	Xanthidae	Eriphia	Eriphia verrucosa	A. C. Costa	accosta@uac.pt	South coast San Miguel, Azores	37.7	-25.5	-1
JSDSV017-09	JSDSv17	Museu Bocage	671	05-Aug-2008	Hippolytidae	Eualus	Eualus gaimardi	Maria Wlodarska-Kowalczuk	maria@iopan.gda.pl	Kongsfjorden, Svalbard	78.92	11.88	-14
JSDPX073-08	JSDPX42(05)-01	Instituto de Investigacao das Pescas e do Mar	610	03-Jun-2005	Benthesicymidae	Funchalia	Funchalia villose	Antonina dos Santos	antonina@ipimar.pt	South coast Portugal	36.42	-7.55	-714
JSDUK030-08	JSDUK30	University of Bangor	670	24-Jun-2006	Galatheidae	Galathea	Galathea dispersa	Simon Webster	s.g.webster@bangor.ac.uk	Irish Sea, England	54.4	-5.13	-115.8
FCDOP246-07	FCFOPC052-05	Museu Bocage	656	04-Jun-2006	Geryonidae	Geryon	Geryon longipes	Antonina dos Santos	antonina@ipimar.pt	South coast Portugal	36.6	-8.03	-752
FCDOP247-07	FCFOPC052-06	Museu Bocage	651	04-Jun-2006	Geryonidae	Geryon	Geryon longipes	Antonina dos Santos	antonina@ipimar.pt	South coast Portugal	36.6	-8.03	-752
FCDOP248-07	FCFOPC052-07	Museu Bocage	652	04-Jun-2006	Geryonidae	Geryon	Geryon longipes	Antonina dos Santos	antonina@ipimar.pt	South coast Portugal	36.6	-8.03	-752
FCDOP249-07	FCFOPC052-08	Museu Bocage	656	04-Jun-2006	Geryonidae	Geryon	Geryon longipes	Antonina dos Santos	antonina@ipimar.pt	South coast Portugal	36.6	-8.03	-752
FCDOP250-07	FCFOPC052-09	Museu Bocage	651	04-Jun-2006	Geryonidae	Geryon	Geryon longipes	Antonina dos Santos	antonina@ipimar.pt	South coast Portugal	36.6	-8.03	-752
JSDME082-08	JSDMe82	University of Malta	672	16-Jul-2007	Geryonidae	Geryon	Geryon longipes	Marco Arculeo	marculeo@unipa.it	Castelammare del Golfo, Sicily	35.7	14	-605
JSDME083-08	JSDMe83	University of Malta	673	16-Jul-2007	Geryonidae	Geryon	Geryon longipes	Marco Arculeo	marculeo@unipa.it	Castelammare del Golfo, Sicily	35.73	14.05	-670
JSDPX095-08	JSDPX44-011	Instituto de Investigacao das Pescas e do Mar	586	12-Jun-2001	Geryonidae	Geryon	Geryon longipes	Antonina dos Santos	antonina@ipimar.pt	South coast Portugal	37.54	-9.19	-612
JSDPX096-08	JSDPX44-012	Instituto de Investigacao das Pescas e do Mar	671	12-Jun-2001	Geryonidae	Geryon	Geryon longipes	Antonina dos Santos	antonina@ipimar.pt	South coast Portugal	37.54	-9.19	-612
JSDSC018-09	JSDUKdeep_31	University of Bangor	619	17-Sep-2008	Geryonidae	Geryon	Geryon longipes	Jim Drewery	j.drewery@marlab.ac.uk	North West St Kilda, Scotland	58.17	-9	-600
JSDSC019-09	JSDUKdeep_32	University of Bangor	591	17-Sep-2008	Geryonidae	Geryon	Geryon longipes	Jim Drewery	j.drewery@marlab.ac.uk	North West St Kilda, Scotland	58.17	-9	-600
JSDSC020-09	JSDUKdeep_33	University of Bangor	619	17-Sep-2008	Geryonidae	Geryon	Geryon longipes	Jim Drewery	j.drewery@marlab.ac.uk	North West St Kilda, Scotland	58.17	-9	-600
FCDOP019-07	FCFOP66-01	Museu Bocage	658	30-Mar-2005	Goneplacidae	Goneplax	Goneplax rhomboides	Antonina dos Santos	antonina@ipimar.pt	West coast Portugal	40.85	-9.2	-133
FCDOP020-07	FCFOP66-10	Museu Bocage	658	30-Mar-2005	Goneplacidae	Goneplax	Goneplax rhomboides	Antonina dos Santos	antonina@ipimar.pt	West coast Portugal	41.03	-9.98	-81
FCDOP056-07	FCDOPB083-08	Museu Bocage	620	05-Nov-2005	Goneplacidae	Goneplax	Goneplax rhomboides	Antonina dos Santos	antonina@ipimar.pt	West coast Portugal	41.25	-8.98	-79
FCDOP057-07	FCDOPB083-09	Museu Bocage	621	05-Nov-2005	Goneplacidae	Goneplax	Goneplax rhomboides	Antonina dos Santos	antonina@ipimar.pt	West coast Portugal	41.25	-8.98	-79
FCDOP113-07	FCFOPC041-25	Museu Bocage	604	02-Jun-2006	Goneplacidae	Goneplax	Goneplax rhomboides	Antonina dos Santos	antonina@ipimar.pt	South coast Portugal	36.8	-7.77	-553
FCDOP114-07	FCFOPC041-26	Museu Bocage	597	02-Jun-2006	Goneplacidae	Goneplax	Goneplax rhomboides	Antonina dos Santos	antonina@ipimar.pt	South coast Portugal	36.8	-7.77	-553
FCDOP115-07	FCFOPC041-27	Museu Bocage	538	02-Jun-2006	Goneplacidae	Goneplax	Goneplax rhomboides	Antonina dos Santos	antonina@ipimar.pt	South coast Portugal	36.8	-7.77	-553
FCDOP116-07	FCFOPC041-28	Museu Bocage	602	02-Jun-2006	Goneplacidae	Goneplax	Goneplax rhomboides	Antonina dos Santos	antonina@ipimar.pt	South coast Portugal	36.8	-7.77	-553
FCDOP117-07	FCFOPC041-29	Museu Bocage	603	02-Jun-2006	Goneplacidae	Goneplax	Goneplax rhomboides	Antonina dos Santos	antonina@ipimar.pt	South coast Portugal	36.8	-7.77	-553
FCDPH035-07	FCDPH15-575B63	Universidade de Aveiro	640	26-Jul-2005	Goneplacidae	Goneplax	Goneplax rhomboides	Marina Cunha	mcunha@bio.ua.pt	Gulf of Cadiz	35.17	-6.38	-355
JSDME022-08	JSDMe22	Palermo University	638	01-Sep-2007	Goneplacidae	Goneplax	Goneplax rhomboides	Marco Arculeo	marculeo@unipa.it	Castelammare del Golfo, Sicily	38.14	12.91	-200
JSDPX035-08	JSDPX32-01	Instituto de Investigacao das Pescas e do Mar	582	03-Jun-2005	Goneplacidae	Goneplax	Goneplax rhomboides	Antonina dos Santos	antonina@ipimar.pt	South coast Portugal	36.41	-7.5	-751
JSDPX036-08	JSDPX32-02	Instituto de Investigacao das Pescas e do Mar	610	03-Jun-2005	Goneplacidae	Goneplax	Goneplax rhomboides	Antonina dos Santos	antonina@ipimar.pt	South coast Portugal	36.41	-7.5	-751
JSDPX112-08	JSDPX63-05	Instituto de Investigacao das Pescas e do Mar	556	11-Jul-2004	Goneplacidae	Goneplax	Goneplax rhomboides	Antonina dos Santos	antonina@ipimar.pt	South coast Portugal	36.55	-9.07	-589
JSDPX113-08	JSDPX63-06	Instituto de Investigacao das Pescas e do Mar	591	11-Jul-2004	Goneplacidae	Goneplax	Goneplax rhomboides	Antonina dos Santos	antonina@ipimar.pt	South coast Portugal	36.55	-9.07	-589
JSDUK037-08	JSDUK37	University of Bangor	605	24-Jun-2006	Goneplacidae	Goneplax	Goneplax rhomboides	Simon Webster	s.g.webster@bangor.ac.uk	Irish Sea, England	53.73	-3.21	-12.5
JSDUK038-08	JSDUK38	University of Bangor	623	24-Jun-2006	Goneplacidae	Goneplax	Goneplax rhomboides	Simon Webster	s.g.webster@bangor.ac.uk	Irish Sea, England	53.73	-3.21	-12.5
JSDUK039-08	JSDUK39	University of Bangor	603	24-Jun-2006	Goneplacidae	Goneplax	Goneplax rhomboides	Simon Webster	s.g.webster@bangor.ac.uk	Irish Sea, England	53.73	-3.21	-12.5
JSDUK040-08	JSDUK40	University of Bangor	605	24-Jun-2006	Goneplacidae	Goneplax	Goneplax rhomboides	Simon Webster	s.g.webster@bangor.ac.uk	Irish Sea, England	53.73	-3.21	-12.5
JSDUK041-08	JSDUK41	University of Bangor	513	23-Jun-2006	Goneplacidae	Goneplax	Goneplax rhomboides	Simon Webster	s.g.webster@bangor.ac.uk	Irish Sea, England	54.26	-3.7	-31.4
JSDAZ028-08	JSDAz28	Universidade dos Acores	657	22-Jul-2007	Grapsidae	Grapsus	Grapsus adscensioris	A. C. Costa	accosta@uac.pt	East coast Flores, Azores	39.45	-31.12	-1
JSDAZ029-08	JSDAz29	Universidade dos Acores	604	22-Jul-2007	Grapsidae	Grapsus	Grapsus adscensioris	A. C. Costa	accosta@uac.pt	East coast Flores, Azores	39.45	-31.12	-1
JSDAZ030-08	JSDAz30	Universidade dos Acores	557	22-Jul-2007	Grapsidae	Grapsus	Grapsus adscensioris	A. C. Costa	accosta@uac.pt	East coast Flores, Azores	39.45	-31.12	-1
JSDAZ087-08	JSDAz87	Universidade dos Acores	618	10-Mar-2008	Majidae	Herbstia	Herbstia condyliata	A. C. Costa	accosta@uac.pt	South coast San Miguel, Azores	37.7	-25.5	-1
JSDAZ088-08	JSDAz88	Universidade dos Acores	648	10-Mar-2008	Majidae	Herbstia	Herbstia condyliata	A. C. Costa	accosta@uac.pt	South coast San Miguel, Azores	37.7	-25.5	-1
FCDPH064-07	MSM01-03-242_95	Universidade de Aveiro	579	06-May-2006	Homolidae	Homola	Homola barbata	Marina Cunha	mcunha@bio.ua.pt	Gulf of Cadiz	35.17	-6.38	-350
JSDPX149-08	JSDPXM34-01	Instituto de Investigacao das Pescas e do Mar	625	14-Jun-2001	Homolidae	Homola	Homola barbata	Antonina dos Santos	antonina@ipimar.pt	South coast Portugal	37.32	-9.08	-376
JSDSV007-09	JSDSv07	Museu Bocage	615	05-Aug-2008	Majidae	Hyas	Hyas araneus	Maria Wlodarska-Kowalczuk	maria@iopan.gda.pl	Kongsfjorden, Svalbard	78.92	11.88	-14
JSDSV008-09	JSDSv08	Museu Bocage	677	09-Aug-2008	Majidae	Hyas	Hyas araneus	Maria Wlodarska-Kowalczuk	maria@iopan.gda.pl	Kongsfjorden, Svalbard	78.92	11.9	-14
JSDUK175-08	JSDUK175	University of Bangor	650	10-Apr-2008	Majidae	Hyas	Hyas coarctatus	Simon Webster	s.g.webster@bangor.ac.uk	North coast Anglesey, Wales	53.42	-4.35
JSDUK176-08	JSDUK176	University of Bangor	614	10-Apr-2008	Majidae	Hyas	Hyas coarctatus	Simon Webster	s.g.webster@bangor.ac.uk	North coast Anglesey, Wales	53.42	-4.35
JSDPX038-08	JSDPX39-01	Instituto de Investigacao das Pescas e do Mar	610	16-Jun-2001	Solenoceridae	Hymenopenaeus	Hymenopenaeus debilis	Antonina dos Santos	antonina@ipimar.pt	South coast Portugal	37.25	-9.09	-342
JSDPX039-08	JSDPX39-02	Instituto de Investigacao das Pescas e do Mar	610	16-Jun-2001	Solenoceridae	Hymenopenaeus	Hymenopenaeus debilis	Antonina dos Santos	antonina@ipimar.pt	South coast Portugal	37.25	-9.09	-342
JSDPX043-08	JSDPX40-01	Instituto de Investigacao das Pescas e do Mar	522	02-Jun-2005	Solenoceridae	Hymenopenaeus	Hymenopenaeus debilis	Antonina dos Santos	antonina@ipimar.pt	South coast Portugal	36.46	-8.02	-706
JSDPX076-08	JSDPX42(05)-04	Instituto de Investigacao das Pescas e do Mar	610	03-Jun-2005	Solenoceridae	Hymenopenaeus	Hymenopenaeus debilis	Antonina dos Santos	antonina@ipimar.pt	South coast Portugal	36.41	-7.5	-751
JSDPX077-08	JSDPX42(05)-05	Instituto de Investigacao das Pescas e do Mar	610	03-Jun-2005	Solenoceridae	Hymenopenaeus	Hymenopenaeus debilis	Antonina dos Santos	antonina@ipimar.pt	South coast Portugal	36.41	-7.5	-751
JSDPX078-08	JSDPX42(05)-06	Instituto de Investigacao das Pescas e do Mar	608	03-Jun-2005	Solenoceridae	Hymenopenaeus	Hymenopenaeus debilis	Antonina dos Santos	antonina@ipimar.pt	South coast Portugal	36.41	-7.5	-751
FCDOP009-07	FCFOP42-19	Museu Bocage	658	29-Mar-2005	Inachidae	Inachus	Inachus dorsettensis	Antonina dos Santos	antonina@ipimar.pt	West coast Portugal	40.97	-8.85	-46
FCDOP010-07	FCFOP42-20	Museu Bocage	658	29-Mar-2005	Inachidae	Inachus	Inachus dorsettensis	Antonina dos Santos	antonina@ipimar.pt	West coast Portugal	40.97	-8.85	-46
FCDOP012-07	FCFOP42-22	Museu Bocage	658	29-Mar-2005	Inachidae	Inachus	Inachus dorsettensis	Antonina dos Santos	antonina@ipimar.pt	West coast Portugal	40.97	-8.85	-46
FCDOP040-07	FCDOPB074-01	Museu Bocage	658	26-Oct-2005	Inachidae	Inachus	Inachus dorsettensis	Antonina dos Santos	antonina@ipimar.pt	West coast Portugal	39.8	-9.17	-76
FCDOP041-07	FCDOPB074-02	Museu Bocage	658	26-Oct-2005	Inachidae	Inachus	Inachus dorsettensis	Antonina dos Santos	antonina@ipimar.pt	West coast Portugal	39.7	-9.39	-76
FCDOP042-07	FCDOPB074-03	Museu Bocage	658	26-Oct-2005	Inachidae	Inachus	Inachus dorsettensis	Antonina dos Santos	antonina@ipimar.pt	West coast Portugal	39.7	-9.39	-76
FCDOP053-07	FCDOPB077-06	Museu Bocage	658	26-Oct-2005	Inachidae	Inachus	Inachus dorsettensis	Antonina dos Santos	antonina@ipimar.pt	West coast Portugal	41.03	-9.98	-81
FCDOP185-07	FCFOPC045-10	Museu Bocage	617	02-Jun-2006	Inachidae	Inachus	Inachus dorsettensis	Antonina dos Santos	antonina@ipimar.pt	South coast Portugal	37	-7.5	-109
FCDOP187-07	FCFOPC045-12	Museu Bocage	653	02-Jun-2006	Inachidae	Inachus	Inachus dorsettensis	Antonina dos Santos	antonina@ipimar.pt	South coast Portugal	37	-7.5	-109
JSDUK046-08	JSDUK46	University of Bangor	634	26-Jun-2006	Inachidae	Inachus	Inachus dorsettensis	Simon Webster	s.g.webster@bangor.ac.uk	Irish Sea, England	53.35	-5.51	-82.8
FCDOP292-07	FCFOPC057-06	Museu Bocage	606	04-Jun-2006	Inachidae	Inachus	Inachus leptochirus	Antonina dos Santos	antonina@ipimar.pt	South coast Portugal	36.6	-7.8	-758
JSDPX032-08	JSDPX23-04	Instituto de Investigacao das Pescas e do Mar	664	12-Nov-2007	Laomediidae	Jaxea	Jaxea nocturna	Antonina dos Santos	antonina@ipimar.pt	Coast of Portugal
FCDOP216-07	FCFOPC049-04	Museu Bocage	661	03-Jun-2006	Latreilliidae	Latreillia	Latreillia elegans	Antonina dos Santos	antonina@ipimar.pt	South coast Portugal	36.6	-7.55	-543
JSDME018-08	JSDMe18	Palermo University	607	01-Sep-2007	Latreilliidae	Latreillia	Latreillia elegans	Marco Arculeo	marculeo@unipa.it	Castelammare del Golfo, Sicily	38.14	12.91	-200
JSDPX056-08	JSDPX41-01	Instituto de Investigacao das Pescas e do Mar	603	27-May-2005	Latreilliidae	Latreillia	Latreillia elegans	Antonina dos Santos	antonina@ipimar.pt	South coast Portugal	37.59	-9.13	-548
JSDPX105-08	JSDPX44-08	Instituto de Investigacao das Pescas e do Mar	661	12-Jun-2001	Latreilliidae	Latreillia	Latreillia elegans	Antonina dos Santos	antonina@ipimar.pt	South coast Portugal	37.54	-9.19	-612
FCDOP054-07	FCDOPB077-07	Museu Bocage	658	26-Oct-2005	Portunidae	Liocarcinus	Liocarcinus depurator	Antonina dos Santos	antonina@ipimar.pt	West coast Portugal	41.03	-9.98	-81
FCDOP111-07	FCFOPC041-23	Museu Bocage	657	02-Jun-2006	Portunidae	Liocarcinus	Liocarcinus depurator	Antonina dos Santos	antonina@ipimar.pt	South coast Portugal	36.8	-7.77	-553
FCDOP112-07	FCFOPC041-24	Museu Bocage	612	02-Jun-2006	Portunidae	Liocarcinus	Liocarcinus depurator	Antonina dos Santos	antonina@ipimar.pt	South coast Portugal	36.8	-7.77	-553
JSDME001-08	JSDMe01	Palermo University	657	01-Sep-2007	Portunidae	Liocarcinus	Liocarcinus depurator	Marco Arculeo	marculeo@unipa.it	Castelammare del Golfo, Sicily	38.14	12.91	-200
JSDME002-08	JSDMe02	Palermo University	605	01-Sep-2007	Portunidae	Liocarcinus	Liocarcinus depurator	Marco Arculeo	marculeo@unipa.it	Castelammare del Golfo, Sicily	38.14	12.91	-200
JSDUK051-08	JSDUK51	University of Bangor	661	24-Jun-2006	Portunidae	Liocarcinus	Liocarcinus depurator	Simon Webster	s.g.webster@bangor.ac.uk	Irish Sea, England	53.73	-3.21	-12.5
JSDUK052-08	JSDUK52	University of Bangor	662	24-Jun-2006	Portunidae	Liocarcinus	Liocarcinus depurator	Simon Webster	s.g.webster@bangor.ac.uk	Irish Sea, England	53.73	-3.21	-12.5
JSDUK053-08	JSDUK53	University of Bangor	670	24-Jun-2006	Portunidae	Liocarcinus	Liocarcinus depurator	Simon Webster	s.g.webster@bangor.ac.uk	Irish Sea, England	53.73	-3.21	-12.5
FCDOP013-07	FCFOP42-23	Museu Bocage	516	29-Mar-2005	Portunidae	Macropipus	Macropipus tuberculatus	Antonina dos Santos	antonina@ipimar.pt	West coast Portugal	40.97	-8.85	-46
FCDOP182-07	FCFOPC045-07	Museu Bocage	554	02-Jun-2006	Portunidae	Macropipus	Macropipus tuberculatus	Antonina dos Santos	antonina@ipimar.pt	South coast Portugal	37	-7.5	-109
JSDME009-08	JSDMe09	Palermo University	529	01-Sep-2007	Portunidae	Macropipus	Macropipus tuberculatus	Marco Arculeo	marculeo@unipa.it	Castelammare del Golfo, Sicily	38.14	12.91	-200
JSDME041-08	JSDMe41	Palermo University	597	01-Feb-2008	Portunidae	Macropipus	Macropipus tuberculatus	Marco Arculeo	marculeo@unipa.it	Stretto di Sicilia, Sicily	37.31	11.76	-200
JSDME042-08	JSDMe42	Palermo University	618	01-Feb-2008	Portunidae	Macropipus	Macropipus tuberculatus	Marco Arculeo	marculeo@unipa.it	Stretto di Sicilia, Sicily	37.31	11.76	-200
JSDME043-08	JSDMe43	Palermo University	576	01-Feb-2008	Portunidae	Macropipus	Macropipus tuberculatus	Marco Arculeo	marculeo@unipa.it	Stretto di Sicilia, Sicily	37.31	11.76	-200
JSDME044-08	JSDMe44	Palermo University	572	01-Feb-2008	Portunidae	Macropipus	Macropipus tuberculatus	Marco Arculeo	marculeo@unipa.it	Stretto di Sicilia, Sicily	37.31	11.76	-200
JSDME045-08	JSDMe45	Palermo University	520	01-Feb-2008	Portunidae	Macropipus	Macropipus tuberculatus	Marco Arculeo	marculeo@unipa.it	Stretto di Sicilia, Sicily	37.31	11.76	-200
JSDPX136-08	JSDPX9-01	Instituto de Investigacao das Pescas e do Mar	600	27-Jun-2004	Portunidae	Macropipus	Macropipus tuberculatus	Antonina dos Santos	antonina@ipimar.pt	South coast Portugal	37.43	-9.12	-472
FCDOP030-07	FCFOP70-23	Museu Bocage	658	31-Mar-2005	Majidae	Macropodia	Macropodia longipes	Antonina dos Santos	antonina@ipimar.pt	West coast Portugal	41.25	-8.98	-79
FCDOP033-07	FCDOPB068-10	Museu Bocage	633	24-Oct-2005	Majidae	Macropodia	Macropodia longipes	Antonina dos Santos	antonina@ipimar.pt	West coast Portugal	41.72	-9.29	-173
FCDOP064-07	FCDOPB084-05	Museu Bocage	658	06-Nov-2005	Majidae	Macropodia	Macropodia longipes	Antonina dos Santos	antonina@ipimar.pt	West coast Portugal	41.72	-9.29	-173
FCDOP066-07	FCDOPB086-09	Museu Bocage	658	06-Nov-2005	Majidae	Macropodia	Macropodia longipes	Antonina dos Santos	antonina@ipimar.pt	West coast Portugal	41.62	-8.99	-78
FCDOP068-07	FCDOPB087-03	Museu Bocage	658	06-Nov-2005	Majidae	Macropodia	Macropodia longipes	Antonina dos Santos	antonina@ipimar.pt	West coast Portugal	41.45	-9.17	-132
JSDUK107-08	JSDUK107	University of Bangor	542	24-Jun-2006	Majidae	Macropodia	Macropodia rostrata	Simon Webster	s.g.webster@bangor.ac.uk	Irish Sea, England	53.73	-3.21	-12.5
JSDUK108-08	JSDUK108	University of Bangor	622	24-Jun-2006	Majidae	Macropodia	Macropodia rostrata	Simon Webster	s.g.webster@bangor.ac.uk	Irish Sea, England	54.58	-3.7	-19.4
JSDUK110-08	JSDUK110	University of Bangor	620	24-Jun-2006	Majidae	Macropodia	Macropodia rostrata	Simon Webster	s.g.webster@bangor.ac.uk	Irish Sea, England	54.58	-3.7	-19.4
FCDOP184-07	FCFOPC045-09	Museu Bocage	608	02-Jun-2006	Majidae	Macropodia	Macropodia tenuirostris	Antonina dos Santos	antonina@ipimar.pt	South coast Portugal	37	-7.5	-109
JSDME025-08	JSDMe25	Palermo University	657	01-Sep-2007	Majidae	Macropodia	Macropodia tenuirostris	Marco Arculeo	marculeo@unipa.it	Castelammare del Golfo, Sicily	38.14	12.91	-200
JSDME026-08	JSDMe26	Palermo University	555	01-Sep-2007	Majidae	Macropodia	Macropodia tenuirostris	Marco Arculeo	marculeo@unipa.it	Castelammare del Golfo, Sicily	38.14	12.91	-200
JSDME027-08	JSDMe27	Palermo University	626	01-Sep-2007	Majidae	Macropodia	Macropodia tenuirostris	Marco Arculeo	marculeo@unipa.it	Castelammare del Golfo, Sicily	38.14	12.91	-200
JSDPX037-08	JSDPX32-03	Instituto de Investigacao das Pescas e do Mar	609	16-Jun-2001	Majidae	Macropodia	Macropodia tenuirostris	Antonina dos Santos	antonina@ipimar.pt	South coast Portugal	37.25	-9.09	-342
JSDPX145-08	JSDPXM06-03	Instituto de Investigacao das Pescas e do Mar	627	13-Jun-2001	Majidae	Macropodia	Macropodia tenuirostris	Antonina dos Santos	antonina@ipimar.pt	South coast Portugal	37.36	-9.15	-548
JSDPX146-08	JSDPXM32-01	Instituto de Investigacao das Pescas e do Mar	609	13-Jun-2001	Majidae	Macropodia	Macropodia tenuirostris	Antonina dos Santos	antonina@ipimar.pt	South coast Portugal	37.41	-9.1	-423
JSDAZ188-08	JSDAz202	Universidade dos Acores	580	28-Aug-2008	Majidae	Maja	Maja brachydactyla	A. C. Costa	accosta@uac.pt	South East coast San Miguel, Azores	37.73	-25.1	-30
JSDAZ191-08	JSDAz205	Universidade dos Acores	631	28-Aug-2008	Majidae	Maja	Maja brachydactyla	A. C. Costa	accosta@uac.pt	South East coast San Miguel, Azores	37.73	-25.17	-80
JSDUK121-08	JSDUK121	University of Bangor	672	23-Jun-2006	Majidae	Maja	Maja brachydactyla	Simon Webster	s.g.webster@bangor.ac.uk	Irish Sea, England	54.4	-3.56	-19.3
JSDUK122-08	JSDUK122	University of Bangor	664	26-Jun-2006	Majidae	Maja	Maja brachydactyla	Simon Webster	s.g.webster@bangor.ac.uk	Irish Sea, England	53.35	-5.51	-82.8
JSDUK123-08	JSDUK123	University of Bangor	664	26-Jun-2006	Majidae	Maja	Maja brachydactyla	Simon Webster	s.g.webster@bangor.ac.uk	Irish Sea, England	53.35	-5.51	-82.8
JSDPX019-08	JSDPX18-01	Instituto de Investigacao das Pescas e do Mar	622	30-May-2005	Majidae	Maja	Maja goltzianna	Antonina dos Santos	antonina@ipimar.pt	South coast Portugal	36.57	-7.36	-176
JSDPX141-08	JSDPXA21-01	Instituto de Investigacao das Pescas e do Mar	611	15-Jun-2001	Majidae	Maja	Maja goltzianna	Antonina dos Santos	antonina@ipimar.pt	South coast Portugal	37.26	-8.57	-131
JSDME012-08	JSDMe12	Palermo University	657	01-Sep-2007	Dorippidae	Medorippe	Medorippe lanata	Marco Arculeo	marculeo@unipa.it	Castelammare del Golfo, Sicily	38.14	12.91	-200
JSDME013-08	JSDMe13	Palermo University	589	01-Sep-2007	Dorippidae	Medorippe	Medorippe lanata	Marco Arculeo	marculeo@unipa.it	Castelammare del Golfo, Sicily	38.14	12.91	-200
JSDME081-08	JSDMe81	University of Malta	633	01-Jul-2007	Dorippidae	Medorippe	Medorippe lanata	Marco Arculeo	marculeo@unipa.it	Castelammare del Golfo, Sicily	36.4	15.18	-91
JSDPX029-08	JSDPX23-01	Instituto de Investigacao das Pescas e do Mar	610	12-Nov-2007	Penaeidae	Melicertus	Melicertus kerathurus	Antonina dos Santos	antonina@ipimar.pt	Coast of Portugal
JSDPX030-08	JSDPX23-02	Instituto de Investigacao das Pescas e do Mar	611	12-Nov-2007	Penaeidae	Melicertus	Melicertus kerathurus	Antonina dos Santos	antonina@ipimar.pt	Coast of Portugal
JSDPX031-08	JSDPX23-03	Instituto de Investigacao das Pescas e do Mar	650	12-Nov-2007	Penaeidae	Melicertus	Melicertus kerathurus	Antonina dos Santos	antonina@ipimar.pt	Coast of Portugal
FCDPH008-07	FCDPH14-528Gr8	Universidade de Aveiro	640	03-Aug-2004	Xanthidae	Monodaeus	Monodaeus couchii	Marina Cunha	mcunha@bio.ua.pt	Gulf of Cadiz	35.42	-6.73	-483
FCDPH013-07	FCDPH14-566Gr13	Universidade de Aveiro	600	09-Aug-2004	Xanthidae	Monodaeus	Monodaeus couchii	Marina Cunha	mcunha@bio.ua.pt	Gulf of Cadiz	35.25	-6.7	-457
FCDPH047-07	FCDPH14-528Gr75	Universidade de Aveiro	614	03-Aug-2004	Xanthidae	Monodaeus	Monodaeus couchii	Marina Cunha	mcunha@bio.ua.pt	Gulf of Cadiz	35.25	-6.43	-489
FCDPH051-07	FCDPH14-528Gr79	Universidade de Aveiro	601	03-Aug-2004	Xanthidae	Monodaeus	Monodaeus couchii	Marina Cunha	mcunha@bio.ua.pt	Gulf of Cadiz	35.25	-6.43	-489
FCDPH053-07	FCDPH14-551D81	Universidade de Aveiro	640	07-Aug-2004	Xanthidae	Monodaeus	Monodaeus couchii	Marina Cunha	mcunha@bio.ua.pt	Gulf of Cadiz	35.42	-6.3	-393
FCDPH055-07	FCDPH14-559B83	Universidade de Aveiro	640	08-Aug-2004	Xanthidae	Monodaeus	Monodaeus couchii	Marina Cunha	mcunha@bio.ua.pt	Gulf of Cadiz	35.24	-6.3	-552
FCDPH067-07	FCDPHMSM242_98	Universidade de Aveiro	628	06-May-2006	Xanthidae	Monodaeus	Monodaeus couchii	Marina Cunha	mcunha@bio.ua.pt	Gulf of Cadiz	35.17	-6.38	-350
FCDPH079-07	FCDPHM21Bx_110	Universidade de Aveiro	613	30-May-2005	Xanthidae	Monodaeus	Monodaeus couchii	Marina Cunha	mcunha@bio.ua.pt	Gulf of Cadiz	35.31	-6.77	-498
JSDPX033-08	JSDPX24-01	Instituto de Investigacao das Pescas e do Mar	613	31-May-2005	Xanthidae	Monodaeus	Monodaeus couchii	Antonina dos Santos	antonina@ipimar.pt	South coast Portugal	36.47	-7.4	-561
JSDPX034-08	JSDPX24-02	Instituto de Investigacao das Pescas e do Mar	619	31-May-2005	Xanthidae	Monodaeus	Monodaeus couchii	Antonina dos Santos	antonina@ipimar.pt	South coast Portugal	36.47	-7.4	-561
FCDPH087-07	FCDPHM52_118	Universidade de Aveiro	547	15-Oct-2006	Galatheidae	Munida	Munida intermedia	Marina Cunha	mcunha@bio.ua.pt	Gulf of Cadiz	35.18	-6.48	-622
FCDOP063-07	FCDOPB084-04	Museu Bocage	640	06-Nov-2005	Galatheidae	Munida	Munida rugosa	Antonina dos Santos	antonina@ipimar.pt	West coast Portugal	41.72	-9.29	-173
FCDOP176-07	FCFOPC045-01	Museu Bocage	648	02-Jun-2006	Galatheidae	Munida	Munida rutllanti	Antonina dos Santos	antonina@ipimar.pt	South coast Portugal	37	-7.5	-109
FCDOP177-07	FCFOPC045-02	Museu Bocage	648	02-Jun-2006	Galatheidae	Munida	Munida rutllanti	Antonina dos Santos	antonina@ipimar.pt	South coast Portugal	37	-7.5	-109
FCDOP178-07	FCFOPC045-03	Museu Bocage	627	02-Jun-2006	Galatheidae	Munida	Munida rutllanti	Antonina dos Santos	antonina@ipimar.pt	South coast Portugal	37	-7.5	-109
FCDOP179-07	FCFOPC045-04	Museu Bocage	656	02-Jun-2006	Galatheidae	Munida	Munida rutllanti	Antonina dos Santos	antonina@ipimar.pt	South coast Portugal	37	-7.5	-109
FCDOP180-07	FCFOPC045-05	Museu Bocage	656	02-Jun-2006	Galatheidae	Munida	Munida rutllanti	Antonina dos Santos	antonina@ipimar.pt	South coast Portugal	37	-7.5	-109
JSDME053-08	JSDMe53	Palermo University	541	01-Feb-2008	Galatheidae	Munida	Munida rutllanti	Marco Arculeo	marculeo@unipa.it	Stretto di Sicilia, Sicily	37.31	11.76	-200
JSDME054-08	JSDMe54	Palermo University	570	01-Feb-2008	Galatheidae	Munida	Munida rutllanti	Marco Arculeo	marculeo@unipa.it	Stretto di Sicilia, Sicily	37.31	11.76	-200
JSDPX151-08	JSDPXP1-01	Instituto de Investigacao das Pescas e do Mar	608	25-Sep-2006	Portunidae	Necora	Necora puber	Antonina dos Santos	antonina@ipimar.pt	West coast Portugal	39.2	-9.25	-33
JSDPX152-08	JSDPXP1-02	Instituto de Investigacao das Pescas e do Mar	610	25-Sep-2006	Portunidae	Necora	Necora puber	Antonina dos Santos	antonina@ipimar.pt	West coast Portugal	39.2	-9.25	-33
JSDPX153-08	JSDPXP1-03	Instituto de Investigacao das Pescas e do Mar	610	25-Sep-2006	Portunidae	Necora	Necora puber	Antonina dos Santos	antonina@ipimar.pt	West coast Portugal	39.2	-9.25	-33
JSDPX154-08	JSDPXP1-04	Instituto de Investigacao das Pescas e do Mar	582	25-Sep-2006	Portunidae	Necora	Necora puber	Antonina dos Santos	antonina@ipimar.pt	West coast Portugal	39.2	-9.25	-33
JSDPX155-08	JSDPXP1-05	Instituto de Investigacao das Pescas e do Mar	611	25-Sep-2006	Portunidae	Necora	Necora puber	Antonina dos Santos	antonina@ipimar.pt	West coast Portugal	39.2	-9.25	-33
JSDUK124-08	JSDUK124	University of Bangor	655	08-Apr-2008	Portunidae	Necora	Necora puber	Simon Webster	s.g.webster@bangor.ac.uk	West coast Anglesey, Wales	53.22	-4.52	-1
JSDUK127-08	JSDUK127	University of Bangor	623	24-Jun-2006	Portunidae	Necora	Necora puber	Simon Webster	s.g.webster@bangor.ac.uk	Irish Sea, England	54.58	-3.7	-19.4
JSDSC001-09	JSDUKdeep_01	University of Bangor	655	13-Sep-2008	Lithodidae	Neolithodes	Neolithodes grimaldii	Jim Drewery	j.drewery@marlab.ac.uk	Central Vidal, Scotland	56.13	-9	-1500
JSDSC002-09	JSDUKdeep_02	University of Bangor	656	13-Sep-2008	Lithodidae	Neolithodes	Neolithodes grimaldii	Jim Drewery	j.drewery@marlab.ac.uk	Central Vidal, Scotland	56.13	-9	-1500
JSDSC003-09	JSDUKdeep_03	University of Bangor	656	13-Sep-2008	Lithodidae	Neolithodes	Neolithodes grimaldii	Jim Drewery	j.drewery@marlab.ac.uk	Central Vidal, Scotland	56.13	-9	-1500
FCDOP079-07	FCDOPB090-02	Museu Bocage	658	07-Nov-2005	Nephropidae	Nephrops	Nephrops norvegicus	Antonina dos Santos	antonina@ipimar.pt	West coast Portugal	39.7	-9.39	-76
FCDOP080-07	FCDOPB090-03	Museu Bocage	658	07-Nov-2005	Nephropidae	Nephrops	Nephrops norvegicus	Antonina dos Santos	antonina@ipimar.pt	West coast Portugal	39.7	-9.39	-76
FCDOP081-07	FCDOPB090-04	Museu Bocage	658	07-Nov-2005	Nephropidae	Nephrops	Nephrops norvegicus	Antonina dos Santos	antonina@ipimar.pt	West coast Portugal	39.7	-9.39	-76
FCDOP094-07	FCFOPC041-06	Museu Bocage	658	02-Jun-2006	Nephropidae	Nephrops	Nephrops norvegicus	Antonina dos Santos	antonina@ipimar.pt	South coast Portugal	36.8	-7.77	-553
FCDOP095-07	FCFOPC041-07	Museu Bocage	658	02-Jun-2006	Nephropidae	Nephrops	Nephrops norvegicus	Antonina dos Santos	antonina@ipimar.pt	South coast Portugal	36.8	-7.77	-553
FCDOP096-07	FCFOPC041-08	Museu Bocage	658	02-Jun-2006	Nephropidae	Nephrops	Nephrops norvegicus	Antonina dos Santos	antonina@ipimar.pt	South coast Portugal	36.8	-7.77	-553
FCDOP097-07	FCFOPC041-09	Museu Bocage	658	02-Jun-2006	Nephropidae	Nephrops	Nephrops norvegicus	Antonina dos Santos	antonina@ipimar.pt	South coast Portugal	36.8	-7.77	-553
JSDSC010-09	JSDUKdeep_18	University of Bangor	585	13-Sep-2008	Nephropidae	Nephropsis	Nephropsis atlantica	Jim Drewery	j.drewery@marlab.ac.uk	Central Vidal, Scotland	56.16	-9	-1000
JSDSC011-09	JSDUKdeep_19	University of Bangor	649	13-Sep-2008	Nephropidae	Nephropsis	Nephropsis atlantica	Jim Drewery	j.drewery@marlab.ac.uk	Central Vidal, Scotland	56.16	-9	-1000
JSDSC012-09	JSDUKdeep_20	University of Bangor	649	13-Sep-2008	Nephropidae	Nephropsis	Nephropsis atlantica	Jim Drewery	j.drewery@marlab.ac.uk	Central Vidal, Scotland	56.16	-9	-1000
FCDOP256-07	FCFOPC052-15	Museu Bocage	571	04-Jun-2006	Oplophoridae	Oplophorus	Oplophorus spinosus	Antonina dos Santos	antonina@ipimar.pt	South coast Portugal	36.6	-8.03	-752
JSDPX057-08	JSDPX41-02	Instituto de Investigacao das Pescas e do Mar	584	27-May-2005	Oplophoridae	Oplophorus	Oplophorus spinosus	Antonina dos Santos	antonina@ipimar.pt	South coast Portugal	37.59	-9.13	-548
JSDPX058-08	JSDPX41-03	Instituto de Investigacao das Pescas e do Mar	614	03-Jun-2005	Oplophoridae	Oplophorus	Oplophorus spinosus	Antonina dos Santos	antonina@ipimar.pt	South coast Portugal	36.42	-7.55	-714
JSDPX059-08	JSDPX41-04	Instituto de Investigacao das Pescas e do Mar	614	03-Jun-2005	Oplophoridae	Oplophorus	Oplophorus spinosus	Antonina dos Santos	antonina@ipimar.pt	South coast Portugal	36.42	-7.55	-714
JSDPX060-08	JSDPX41-05	Instituto de Investigacao das Pescas e do Mar	609	03-Jun-2005	Oplophoridae	Oplophorus	Oplophorus spinosus	Antonina dos Santos	antonina@ipimar.pt	South coast Portugal	36.42	-7.55	-714
JSDAZ002-08	JSDAz02	Universidade dos Acores	628	22-Jul-2007	Grapsidae	Pachygrapsus	Pachygrapsus marmoratus	A. C. Costa	accosta@uac.pt	East coast Flores, Azores	39.45	-31.12	-1
JSDAZ003-08	JSDAz03	Universidade dos Acores	600	21-Jul-2007	Grapsidae	Pachygrapsus	Pachygrapsus marmoratus	A. C. Costa	accosta@uac.pt	East coast Flores, Azores	39.45	-31.12	-1
JSDAZ008-08	JSDAz08	Universidade dos Acores	632	22-Jul-2007	Grapsidae	Pachygrapsus	Pachygrapsus marmoratus	A. C. Costa	accosta@uac.pt	East coast Flores, Azores	39.45	-31.12	-1
JSDAZ009-08	JSDAz09	Universidade dos Acores	620	22-Jul-2007	Grapsidae	Pachygrapsus	Pachygrapsus marmoratus	A. C. Costa	accosta@uac.pt	East coast Flores, Azores	39.45	-31.12	-1
JSDME062-08	JSDMe62	Palermo University	626	01-Feb-2008	Grapsidae	Pachygrapsus	Pachygrapsus marmoratus	Marco Arculeo	marculeo@unipa.it	Stretto di Sicilia, Sicily	37.31	11.76	-200
JSDAZ005-08	JSDAz05	Universidade dos Acores	674	23-Jul-2007	Grapsidae	Pachygrapsus	Pachygrapsus maurus	A. C. Costa	accosta@uac.pt	East coast Flores, Azores	39.46	-31.13	-1
JSDAZ044-08	JSDAz44	Universidade dos Acores	639	19-Jul-2008	Grapsidae	Pachygrapsus	Pachygrapsus maurus	A. C. Costa	accosta@uac.pt	West coast Flores, Azores	39.46	-31.26	-1
FCDOP160-07	FCFOPC043-01	Museu Bocage	614	02-Jun-2006	Paguridae	Pagurus	Pagurus alatus	Antonina dos Santos	antonina@ipimar.pt	South coast Portugal	36.8	-7.58	-538
FCDOP197-07	FCFOPC047-01	Museu Bocage	659	03-Jun-2006	Paguridae	Pagurus	Pagurus alatus	Antonina dos Santos	antonina@ipimar.pt	South coast Portugal	36.8	-7.5	-538
FCDOP200-07	FCFOPC047-04	Museu Bocage	530	03-Jun-2006	Paguridae	Pagurus	Pagurus alatus	Antonina dos Santos	antonina@ipimar.pt	South coast Portugal	36.8	-7.5	-538
FCDOP252-07	FCFOPC052-11	Museu Bocage	659	04-Jun-2006	Paguridae	Pagurus	Pagurus alatus	Antonina dos Santos	antonina@ipimar.pt	South coast Portugal	36.6	-8.03	-752
FCDOP280-07	FCFOPC054-06	Museu Bocage	520	04-Jun-2006	Paguridae	Pagurus	Pagurus alatus	Antonina dos Santos	antonina@ipimar.pt	South coast Portugal	36.5	-7.83	-735
JSDUK145-08	JSDUK145	University of Bangor	675	24-Jun-2006	Paguridae	Pagurus	Pagurus bernhardus	Simon Webster	s.g.webster@bangor.ac.uk	Irish Sea, England	54.36	-3.73	-29.5
JSDUK146-08	JSDUK146	University of Bangor	659	24-Jun-2006	Paguridae	Pagurus	Pagurus bernhardus	Simon Webster	s.g.webster@bangor.ac.uk	Irish Sea, England	54.2	-4.03	-23.1
JSDUK149-08	JSDUK149	University of Bangor	619	26-Jun-2006	Paguridae	Pagurus	Pagurus bernhardus	Simon Webster	s.g.webster@bangor.ac.uk	Irish Sea, England	53.35	-5.51	-82.8
JSDUK150-08	JSDUK150	University of Bangor	676	10-Apr-2008	Paguridae	Pagurus	Pagurus bernhardus	Simon Webster	s.g.webster@bangor.ac.uk	North coast Anglesey, Wales	53.42	-4.35
JSDUK151-08	JSDUK151	University of Bangor	676	10-Apr-2008	Paguridae	Pagurus	Pagurus bernhardus	Simon Webster	s.g.webster@bangor.ac.uk	North coast Anglesey, Wales	53.42	-4.35
JSDUK152-08	JSDUK152	University of Bangor	675	10-Apr-2008	Paguridae	Pagurus	Pagurus bernhardus	Simon Webster	s.g.webster@bangor.ac.uk	North coast Anglesey, Wales	53.42	-4.35
JSDUK153-08	JSDUK153	University of Bangor	676	10-Apr-2008	Paguridae	Pagurus	Pagurus bernhardus	Simon Webster	s.g.webster@bangor.ac.uk	North coast Anglesey, Wales	53.42	-4.35
JSDUK154-08	JSDUK154	University of Bangor	626	10-Apr-2008	Paguridae	Pagurus	Pagurus bernhardus	Simon Webster	s.g.webster@bangor.ac.uk	North coast Anglesey, Wales	53.42	-4.35
JSDAZ065-08	JSDAz65	Universidade dos Acores	629	19-Jul-2008	Paguridae	Pagurus	Pagurus cuanensis	A. C. Costa	accosta@uac.pt	West coast Flores, Azores	39.46	-31.26	-1
JSDAZ183-08	JSDAz197	Universidade dos Acores	632	02-Sep-2008	Paguridae	Pagurus	Pagurus cuanensis	A. C. Costa	accosta@uac.pt	South coast San Miguel, Azores	37.73	-25.62	-24
FCDOP001-07	FCFOP42-11	Museu Bocage	658	29-Mar-2005	Paguridae	Pagurus	Pagurus excavatus	Antonina dos Santos	antonina@ipimar.pt	West coast Portugal	40.13	-9.4	-135
FCDOP002-07	FCFOP42-12	Museu Bocage	658	29-Mar-2005	Paguridae	Pagurus	Pagurus excavatus	Antonina dos Santos	antonina@ipimar.pt	West coast Portugal	40.43	-9.1	-77
FCDOP003-07	FCFOP42-13	Museu Bocage	658	29-Mar-2005	Paguridae	Pagurus	Pagurus excavatus	Antonina dos Santos	antonina@ipimar.pt	West coast Portugal	40.75	-9.05	-85
FCDOP067-07	FCDOPB086-10	Museu Bocage	658	06-Nov-2005	Paguridae	Pagurus	Pagurus excavatus	Antonina dos Santos	antonina@ipimar.pt	West coast Portugal	41.62	-8.99	-78
JSDME003-08	JSDMe03	Palermo University	628	01-Sep-2007	Paguridae	Pagurus	Pagurus excavatus	Marco Arculeo	marculeo@unipa.it	Castelammare del Golfo, Sicily	38.14	12.91	-200
JSDME004-08	JSDMe04	Palermo University	649	01-Sep-2007	Paguridae	Pagurus	Pagurus excavatus	Marco Arculeo	marculeo@unipa.it	Castelammare del Golfo, Sicily	38.14	12.91	-200
JSDME005-08	JSDMe05	Palermo University	649	01-Sep-2007	Paguridae	Pagurus	Pagurus excavatus	Marco Arculeo	marculeo@unipa.it	Castelammare del Golfo, Sicily	38.14	12.91	-200
FCDOP004-07	FCFOP42-14	Museu Bocage	658	29-Mar-2005	Paguridae	Pagurus	Pagurus prideauxi	Antonina dos Santos	antonina@ipimar.pt	West coast Portugal	40.75	-9.05	-85
FCDOP005-07	FCFOP42-15	Museu Bocage	658	29-Mar-2005	Paguridae	Pagurus	Pagurus prideauxi	Antonina dos Santos	antonina@ipimar.pt	West coast Portugal	40.75	-9.05	-85
FCDOP006-07	FCFOP42-16	Museu Bocage	571	29-Mar-2005	Paguridae	Pagurus	Pagurus prideauxi	Antonina dos Santos	antonina@ipimar.pt	West coast Portugal	40.75	-9.05	-85
FCDOP007-07	FCFOP42-17	Museu Bocage	658	29-Mar-2005	Paguridae	Pagurus	Pagurus prideauxi	Antonina dos Santos	antonina@ipimar.pt	West coast Portugal	40.75	-9.05	-85
FCDOP008-07	FCFOP42-18	Museu Bocage	658	29-Mar-2005	Paguridae	Pagurus	Pagurus prideauxi	Antonina dos Santos	antonina@ipimar.pt	West coast Portugal	40.75	-9.05	-85
FCDOP032-07	FCDOPB063-06	Museu Bocage	626	23-Oct-2005	Paguridae	Pagurus	Pagurus prideauxi	Antonina dos Santos	antonina@ipimar.pt	West coast Portugal	41.72	-9.29	-173
FCDOP034-07	FCDOPB071-8	Museu Bocage	555	25-Oct-2005	Paguridae	Pagurus	Pagurus prideauxi	Antonina dos Santos	antonina@ipimar.pt	West coast Portugal	41.8	-9	-86
FCDOP035-07	FCDOPB071-9	Museu Bocage	658	25-Oct-2005	Paguridae	Pagurus	Pagurus prideauxi	Antonina dos Santos	antonina@ipimar.pt	West coast Portugal	41.62	-8.99	-78
FCDOP036-07	FCDOPB071-10	Museu Bocage	658	25-Oct-2005	Paguridae	Pagurus	Pagurus prideauxi	Antonina dos Santos	antonina@ipimar.pt	West coast Portugal	41.62	-8.99	-78
FCDOP037-07	FCDOPB071-11	Museu Bocage	654	25-Oct-2005	Paguridae	Pagurus	Pagurus prideauxi	Antonina dos Santos	antonina@ipimar.pt	West coast Portugal	41.45	-9.17	-132
FCDOP038-07	FCDOPB071-12	Museu Bocage	605	25-Oct-2005	Paguridae	Pagurus	Pagurus prideauxi	Antonina dos Santos	antonina@ipimar.pt	West coast Portugal	39.8	-9.17	-76
FCDOP039-07	FCDOPB071-13	Museu Bocage	658	25-Oct-2005	Paguridae	Pagurus	Pagurus prideauxi	Antonina dos Santos	antonina@ipimar.pt	West coast Portugal	39.8	-9.17	-76
FCDOP044-07	FCDOPB074-05	Museu Bocage	658	26-Oct-2005	Paguridae	Pagurus	Pagurus prideauxi	Antonina dos Santos	antonina@ipimar.pt	West coast Portugal	39.7	-9.39	-76
FCDOP045-07	FCDOPB074-06	Museu Bocage	658	26-Oct-2005	Paguridae	Pagurus	Pagurus prideauxi	Antonina dos Santos	antonina@ipimar.pt	West coast Portugal	39.7	-9.49	-143
FCDOP046-07	FCDOPB074-07	Museu Bocage	658	26-Oct-2005	Paguridae	Pagurus	Pagurus prideauxi	Antonina dos Santos	antonina@ipimar.pt	West coast Portugal	39.3	-9.94	-297
FCDOP048-07	FCDOPB074-09	Museu Bocage	658	26-Oct-2005	Paguridae	Pagurus	Pagurus prideauxi	Antonina dos Santos	antonina@ipimar.pt	West coast Portugal	39.3	-9.94	-297
FCDOP052-07	FCDOPB077-05	Museu Bocage	658	26-Oct-2005	Paguridae	Pagurus	Pagurus prideauxi	Antonina dos Santos	antonina@ipimar.pt	West coast Portugal	41.03	-9.98	-81
FCDOP076-07	FCDOPB089-04	Museu Bocage	658	07-Nov-2005	Paguridae	Pagurus	Pagurus prideauxi	Antonina dos Santos	antonina@ipimar.pt	West coast Portugal	39.8	-9.17	-76
JSDME010-08	JSDMe10	Palermo University	655	01-Sep-2007	Paguridae	Pagurus	Pagurus prideauxi	Marco Arculeo	marculeo@unipa.it	Castelammare del Golfo, Sicily	38.14	12.91	-200
JSDME011-08	JSDMe11	Palermo University	657	01-Sep-2007	Paguridae	Pagurus	Pagurus prideauxi	Marco Arculeo	marculeo@unipa.it	Castelammare del Golfo, Sicily	38.14	12.91	-200
JSDME052-08	JSDMe52	Palermo University	620	01-Feb-2008	Paguridae	Pagurus	Pagurus prideauxi	Marco Arculeo	marculeo@unipa.it	Stretto di Sicilia, Sicily	37.31	11.76	-200
JSDN008-08	JSDN08	Museu Bocage	659	09-Jul-2004	Paguridae	Pagurus	Pagurus prideauxi	Lis Lindal Jorgensen	lis.lindal.joergensen@imr.no	Barents sea, Norway	71	15
JSDN009-08	JSDN09	Museu Bocage	659	09-Jul-2004	Paguridae	Pagurus	Pagurus prideauxi	Lis Lindal Jorgensen	lis.lindal.joergensen@imr.no	Barents sea, Norway	71	15
JSDN011-08	JSDN11	Museu Bocage	659	09-Jul-2004	Paguridae	Pagurus	Pagurus prideauxi	Lis Lindal Jorgensen	lis.lindal.joergensen@imr.no	Barents sea, Norway	71	15
JSDN012-08	JSDN12	Museu Bocage	659	09-Jul-2004	Paguridae	Pagurus	Pagurus prideauxi	Lis Lindal Jorgensen	lis.lindal.joergensen@imr.no	Barents sea, Norway	71	15
JSDN013-08	JSDN13	Museu Bocage	659	09-Jul-2004	Paguridae	Pagurus	Pagurus prideauxi	Lis Lindal Jorgensen	lis.lindal.joergensen@imr.no	Barents sea, Norway	71	15
JSDN025-08	JSDN25	Museu Bocage	659	09-Oct-2004	Paguridae	Pagurus	Pagurus prideauxi	Lis Lindal Jorgensen	lis.lindal.joergensen@imr.no	Barents sea, Norway	71	15
JSDN026-08	JSDN26	Museu Bocage	659	09-Oct-2004	Paguridae	Pagurus	Pagurus prideauxi	Lis Lindal Jorgensen	lis.lindal.joergensen@imr.no	Barents sea, Norway	71	15
JSDN027-08	JSDN27	Museu Bocage	659	09-Oct-2004	Paguridae	Pagurus	Pagurus prideauxi	Lis Lindal Jorgensen	lis.lindal.joergensen@imr.no	Barents sea, Norway	71	15
JSDUK147-08	JSDUK147	University of Bangor	659	24-Jun-2006	Paguridae	Pagurus	Pagurus prideauxi	Simon Webster	s.g.webster@bangor.ac.uk	Irish Sea, England	54.2	-4.03	-23.1
JSDUK157-08	JSDUK157	University of Bangor	570	24-Jun-2006	Paguridae	Pagurus	Pagurus prideauxi	Simon Webster	s.g.webster@bangor.ac.uk	Irish Sea, England	53.73	-3.21	-12.5
JSDUK158-08	JSDUK158	University of Bangor	604	24-Jun-2006	Paguridae	Pagurus	Pagurus prideauxi	Simon Webster	s.g.webster@bangor.ac.uk	Irish Sea, England	53.73	-3.21	-12.5
JSDUK159-08	JSDUK159	University of Bangor	572	23-Jun-2006	Paguridae	Pagurus	Pagurus prideauxi	Simon Webster	s.g.webster@bangor.ac.uk	Irish Sea, England	54.26	-3.7	-31.4
JSDN005-08	JSDN05	Museu Bocage	659	09-Jul-2004	Paguridae	Pagurus	Pagurus pubescens	Lis Lindal Jorgensen	lis.lindal.joergensen@imr.no	Barents sea, Norway	71	15
JSDN014-08	JSDN14	Museu Bocage	603	09-Oct-2004	Paguridae	Pagurus	Pagurus pubescens	Lis Lindal Jorgensen	lis.lindal.joergensen@imr.no	Barents sea, Norway	71	15
JSDN015-08	JSDN15	Museu Bocage	659	09-Oct-2004	Paguridae	Pagurus	Pagurus pubescens	Lis Lindal Jorgensen	lis.lindal.joergensen@imr.no	Barents sea, Norway	71	15
JSDN016-08	JSDN16	Museu Bocage	659	09-Oct-2004	Paguridae	Pagurus	Pagurus pubescens	Lis Lindal Jorgensen	lis.lindal.joergensen@imr.no	Barents sea, Norway	71	15
JSDN018-08	JSDN18	Museu Bocage	659	09-Oct-2004	Paguridae	Pagurus	Pagurus pubescens	Lis Lindal Jorgensen	lis.lindal.joergensen@imr.no	Barents sea, Norway	71	15
JSDN020-08	JSDN20	Museu Bocage	659	09-Oct-2004	Paguridae	Pagurus	Pagurus pubescens	Lis Lindal Jorgensen	lis.lindal.joergensen@imr.no	Barents sea, Norway	71	15
JSDN022-08	JSDN22	Museu Bocage	627	09-Oct-2004	Paguridae	Pagurus	Pagurus pubescens	Lis Lindal Jorgensen	lis.lindal.joergensen@imr.no	Barents sea, Norway	71	15
JSDN023-08	JSDN23	Museu Bocage	659	09-Oct-2004	Paguridae	Pagurus	Pagurus pubescens	Lis Lindal Jorgensen	lis.lindal.joergensen@imr.no	Barents sea, Norway	71	15
JSDN028-08	JSDN28	Museu Bocage	610	09-Oct-2004	Paguridae	Pagurus	Pagurus pubescens	Lis Lindal Jorgensen	lis.lindal.joergensen@imr.no	Barents sea, Norway	71	15
JSDSV001-09	JSDSv01	Museu Bocage	610	01-Jul-2008	Paguridae	Pagurus	Pagurus pubescens	Maria Wlodarska-Kowalczuk	maria@iopan.gda.pl	Kongsfjorden, Svalbard	78.95	11.88	-15
JSDSV002-09	JSDSv02	Museu Bocage	679	01-Jul-2008	Paguridae	Pagurus	Pagurus pubescens	Maria Wlodarska-Kowalczuk	maria@iopan.gda.pl	Kongsfjorden, Svalbard	78.92	11.88	-15
JSDSV003-09	JSDSv03	Museu Bocage	628	01-Jul-2008	Paguridae	Pagurus	Pagurus pubescens	Maria Wlodarska-Kowalczuk	maria@iopan.gda.pl	Kongsfjorden, Svalbard	78.92	11.88	-15
JSDAZ172-08	JSDAz186	Universidade dos Acores	582	27-Aug-2008	Palaemonidae	Palaemon	Palaemon elegans	A. C. Costa	accosta@uac.pt	South coast San Miguel, Azores	37.74	-25.6	-1
JSDUK161-08	JSDUK161	University of Bangor	663	08-Apr-2008	Palaemonidae	Palaemon	Palaemon elegans	Simon Webster	s.g.webster@bangor.ac.uk	West coast Anglesey, Wales	53.22	-4.52	-1
JSDUK162-08	JSDUK162	University of Bangor	630	08-Apr-2008	Palaemonidae	Palaemon	Palaemon elegans	Simon Webster	s.g.webster@bangor.ac.uk	West coast Anglesey, Wales	53.22	-4.52	-1
JSDUK163-08	JSDUK163	University of Bangor	663	08-Apr-2008	Palaemonidae	Palaemon	Palaemon elegans	Simon Webster	s.g.webster@bangor.ac.uk	West coast Anglesey, Wales	53.22	-4.52	-1
JSDUK164-08	JSDUK164	University of Bangor	634	08-Apr-2008	Palaemonidae	Palaemon	Palaemon elegans	Simon Webster	s.g.webster@bangor.ac.uk	West coast Anglesey, Wales	53.22	-4.52	-1
FCDOP072-07	FCDOPB088-13	Museu Bocage	658	06-Nov-2005	Palaemonidae	Palaemon	Palaemon serratus	Antonina dos Santos	antonina@ipimar.pt	West coast Portugal	41.37	-8.8	-37
FCDOP073-07	FCDOPB088-14	Museu Bocage	658	06-Nov-2005	Palaemonidae	Palaemon	Palaemon serratus	Antonina dos Santos	antonina@ipimar.pt	West coast Portugal	41.37	-8.8	-37
JSDUK165-08	JSDUK165	University of Bangor	661	10-Apr-2008	Palaemonidae	Palaemon	Palaemon serratus	Simon Webster	s.g.webster@bangor.ac.uk	North coast Anglesey, Wales	53.42	-4.35
JSDUK166-08	JSDUK166	University of Bangor	621	10-Apr-2008	Palaemonidae	Palaemon	Palaemon serratus	Simon Webster	s.g.webster@bangor.ac.uk	North coast Anglesey, Wales	53.42	-4.35
JSDUK167-08	JSDUK167	University of Bangor	666	10-Apr-2008	Palaemonidae	Palaemon	Palaemon serratus	Simon Webster	s.g.webster@bangor.ac.uk	North coast Anglesey, Wales	53.42	-4.35
JSDAZ214-08	JSDAz228	Universidade dos Acores	613	28-Aug-2008	Palinuridae	Palinurus	Palinurus elephas	A. C. Costa	accosta@uac.pt	South East coast San Miguel, Azores	37.73	-25.17	-90
JSDAZ215-08	JSDAz229	Universidade dos Acores	648	28-Aug-2008	Palinuridae	Palinurus	Palinurus elephas	A. C. Costa	accosta@uac.pt	South East coast San Miguel, Azores	37.73	-25.17	-100
JSDUK171-08	JSDUK171	University of Bangor	663	24-Jun-2006	Pandalidae	Pandalus	Pandalus montagui	Simon Webster	s.g.webster@bangor.ac.uk	Irish Sea, England	54.58	-3.7	-19.4
JSDUK172-08	JSDUK172	University of Bangor	621	24-Jun-2006	Pandalidae	Pandalus	Pandalus montagui	Simon Webster	s.g.webster@bangor.ac.uk	Irish Sea, England	54.58	-3.7	-19.4
FCDOP154-07	FCFOPC042-06	Museu Bocage	576	02-Jun-2006	Penaeidae	Parapenaeus	Parapenaeus longirostris	Antonina dos Santos	antonina@ipimar.pt	South coast Portugal	36.8	-7.68	-561
JSDME037-08	JSDMe37	Palermo University	572	01-Feb-2008	Penaeidae	Parapenaeus	Parapenaeus longirostris	Marco Arculeo	marculeo@unipa.it	Stretto di Sicilia, Sicily	37.31	11.76	-200
JSDME038-08	JSDMe38	Palermo University	522	01-Feb-2008	Penaeidae	Parapenaeus	Parapenaeus longirostris	Marco Arculeo	marculeo@unipa.it	Stretto di Sicilia, Sicily	37.31	11.76	-200
JSDPX108-08	JSDPX63-01	Instituto de Investigacao das Pescas e do Mar	565	11-Jul-2004	Pasiphaeidae	Pasiphaea	Pasiphaea hoplocerca	Antonina dos Santos	antonina@ipimar.pt	South coast Portugal	36.55	-9.07	-589
JSDSC016-09	JSDUKdeep_27	University of Bangor	656	19-Sep-2008	Pasiphaeidae	Pasiphaea	Pasiphaea multidentata	Jim Drewery	j.drewery@marlab.ac.uk	Rosemary Bank, Scotland	59.26	-10	-850
JSDSC017-09	JSDUKdeep_26	University of Bangor	656	19-Sep-2008	Pasiphaeidae	Pasiphaea	Pasiphaea multidentata	Jim Drewery	j.drewery@marlab.ac.uk	Rosemary Bank, Scotland	59.26	-10	-850
FCDOP103-07	FCFOPC041-15	Museu Bocage	658	02-Jun-2006	Pasiphaeidae	Pasiphaea	Pasiphaea sivado	Antonina dos Santos	antonina@ipimar.pt	South coast Portugal	36.8	-7.77	-553
FCDOP104-07	FCFOPC041-16	Museu Bocage	705	02-Jun-2006	Pasiphaeidae	Pasiphaea	Pasiphaea sivado	Antonina dos Santos	antonina@ipimar.pt	South coast Portugal	36.8	-7.77	-553
FCDOP105-07	FCFOPC041-17	Museu Bocage	630	02-Jun-2006	Pasiphaeidae	Pasiphaea	Pasiphaea sivado	Antonina dos Santos	antonina@ipimar.pt	South coast Portugal	36.8	-7.77	-553
FCDOP106-07	FCFOPC041-18	Museu Bocage	621	02-Jun-2006	Pasiphaeidae	Pasiphaea	Pasiphaea sivado	Antonina dos Santos	antonina@ipimar.pt	South coast Portugal	36.8	-7.77	-553
FCDOP107-07	FCFOPC041-19	Museu Bocage	579	02-Jun-2006	Pasiphaeidae	Pasiphaea	Pasiphaea sivado	Antonina dos Santos	antonina@ipimar.pt	South coast Portugal	36.8	-7.77	-553
JSDSC007-09	JSDUKdeep_11	University of Bangor	560	19-Sep-2008	Pasiphaeidae	Pasiphaea	Pasiphaea tarda	Jim Drewery	j.drewery@marlab.ac.uk	Rosemary Bank, Scotland	59.21	-10	-600
JSDSC008-09	JSDUKdeep_12	University of Bangor	656	19-Sep-2008	Pasiphaeidae	Pasiphaea	Pasiphaea tarda	Jim Drewery	j.drewery@marlab.ac.uk	Rosemary Bank, Scotland	59.21	-10	-600
JSDSC009-09	JSDUKdeep_13	University of Bangor	573	19-Sep-2008	Pasiphaeidae	Pasiphaea	Pasiphaea tarda	Jim Drewery	j.drewery@marlab.ac.uk	Rosemary Bank, Scotland	59.21	-10	-600
FCDOP223-07	FCFOPC050-01	Museu Bocage	565	03-Jun-2006	Penaeidae	Penaeopsis	Penaeopsis serrata	Antonina dos Santos	antonina@ipimar.pt	South coast Portugal	36.6	-7.38	-471
JSDAZ039-08	JSDAz39	Universidade dos Acores	617	20-Jul-2008	Grapsidae	Percnon	Percnon gibbesi	A. C. Costa	accosta@uac.pt	East coast Flores, Azores	39.46	-31.18	-5
JSDAZ040-08	JSDAz40	Universidade dos Acores	656	20-Jul-2008	Grapsidae	Percnon	Percnon gibbesi	A. C. Costa	accosta@uac.pt	East coast Flores, Azores	39.46	-31.18	-5
JSDAZ041-08	JSDAz41	Universidade dos Acores	520	20-Jul-2008	Grapsidae	Percnon	Percnon gibbesi	A. C. Costa	accosta@uac.pt	East coast Flores, Azores	39.46	-31.18	-5
JSDAZ075-08	JSDAz75	Universidade dos Acores	600	10-Mar-2008	Grapsidae	Percnon	Percnon gibbesi	A. C. Costa	accosta@uac.pt	South coast San Miguel, Azores	37.7	-25.5	-1
JSDAZ076-08	JSDAz76	Universidade dos Acores	657	10-Mar-2008	Grapsidae	Percnon	Percnon gibbesi	A. C. Costa	accosta@uac.pt	South coast San Miguel, Azores	37.7	-25.5	-1
JSDAZ077-08	JSDAz77	Universidade dos Acores	638	10-Mar-2008	Grapsidae	Percnon	Percnon gibbesi	A. C. Costa	accosta@uac.pt	South coast San Miguel, Azores	37.7	-25.5	-1
JSDAZ079-08	JSDAz79	Universidade dos Acores	657	10-Mar-2008	Grapsidae	Percnon	Percnon gibbesi	A. C. Costa	accosta@uac.pt	South coast San Miguel, Azores	37.7	-25.5	-1
FCDPH070-07	FCDPHMSM241_101	Universidade de Aveiro	617	06-May-2006	Crangonidae	Philocheras	Philocheras monocanthus	Marina Cunha	mcunha@bio.ua.pt	Gulf of Cadiz	35.17	-6.38	-353
JSDAZ121-08	JSDAz135	Universidade dos Acores	606	08-Jul-2008	Pilumnidae	Pilumnus	Pilumnus hirtellus	A. C. Costa	accosta@uac.pt	South coast San Miguel, Azores	37.71	-25.44
JSDUK173-08	JSDUK173	University of Bangor	578	08-Apr-2008	Pilumnidae	Pilumnus	Pilumnus hirtellus	Simon Webster	s.g.webster@bangor.ac.uk	West coast Anglesey, Wales	53.22	-4.52	-1
JSDUK174-08	JSDUK174	University of Bangor	663	08-Apr-2008	Pilumnidae	Pilumnus	Pilumnus hirtellus	Simon Webster	s.g.webster@bangor.ac.uk	West coast Anglesey, Wales	53.22	-4.52	-1
FCDPH041-07	FCDPH14-550D69	Universidade de Aveiro	614	07-Aug-2004	Pilumnidae	Pilumnus	Pilumnus inermis	Marina Cunha	mcunha@bio.ua.pt	Gulf of Cadiz	35.42	-6.3	-392
FCDOP291-07	FCFOPC057-05	Museu Bocage	657	04-Jun-2006	Pandalidae	Plesionika	Plesionika acanthonotus	Antonina dos Santos	antonina@ipimar.pt	South coast Portugal	36.6	-7.8	-758
JSDPX067-08	JSDPX41-12	Instituto de Investigacao das Pescas e do Mar	657	03-Jun-2005	Pandalidae	Plesionika	Plesionika acanthonotus	Antonina dos Santos	antonina@ipimar.pt	South coast Portugal	36.42	-7.55	-714
JSDPX068-08	JSDPX41-13	Instituto de Investigacao das Pescas e do Mar	657	03-Jun-2005	Pandalidae	Plesionika	Plesionika acanthonotus	Antonina dos Santos	antonina@ipimar.pt	South coast Portugal	36.42	-7.55	-714
JSDME070-08	JSDMe70	Palermo University	575	01-Feb-2008	Pandalidae	Plesionika	Plesionika edwardsii	Marco Arculeo	marculeo@unipa.it	Stretto di Sicilia, Sicily	37.31	11.76	-200
JSDME071-08	JSDMe71	Palermo University	657	01-Feb-2008	Pandalidae	Plesionika	Plesionika edwardsii	Marco Arculeo	marculeo@unipa.it	Stretto di Sicilia, Sicily	37.31	11.76	-200
JSDME073-08	JSDMe73	Palermo University	574	01-Feb-2008	Pandalidae	Plesionika	Plesionika edwardsii	Marco Arculeo	marculeo@unipa.it	Stretto di Sicilia, Sicily	37.31	11.76	-200
JSDME074-08	JSDMe74	Palermo University	568	01-Feb-2008	Pandalidae	Plesionika	Plesionika edwardsii	Marco Arculeo	marculeo@unipa.it	Stretto di Sicilia, Sicily	37.31	11.76	-200
FCDOP025-07	FCFOP70-18	Museu Bocage	658	31-Mar-2005	Pandalidae	Plesionika	Plesionika heterocarpus	Antonina dos Santos	antonina@ipimar.pt	West coast Portugal	41.25	-8.98	-79
FCDOP026-07	FCFOP70-19	Museu Bocage	658	31-Mar-2005	Pandalidae	Plesionika	Plesionika heterocarpus	Antonina dos Santos	antonina@ipimar.pt	West coast Portugal	41.25	-8.98	-79
FCDOP027-07	FCFOP70-20	Museu Bocage	582	31-Mar-2005	Pandalidae	Plesionika	Plesionika heterocarpus	Antonina dos Santos	antonina@ipimar.pt	West coast Portugal	41.25	-8.98	-79
FCDOP028-07	FCFOP70-21	Museu Bocage	658	31-Mar-2005	Pandalidae	Plesionika	Plesionika heterocarpus	Antonina dos Santos	antonina@ipimar.pt	West coast Portugal	41.25	-8.98	-79
FCDOP029-07	FCFOP70-22	Museu Bocage	658	31-Mar-2005	Pandalidae	Plesionika	Plesionika heterocarpus	Antonina dos Santos	antonina@ipimar.pt	West coast Portugal	41.25	-8.98	-79
FCDOP084-07	FCDOPB093-01	Museu Bocage	573	07-Nov-2005	Pandalidae	Plesionika	Plesionika heterocarpus	Antonina dos Santos	antonina@ipimar.pt	West coast Portugal	39.1	-9.56	-297
FCDOP085-07	FCDOPB093-02	Museu Bocage	658	07-Nov-2005	Pandalidae	Plesionika	Plesionika heterocarpus	Antonina dos Santos	antonina@ipimar.pt	West coast Portugal	39.1	-9.56	-297
FCDOP086-07	FCDOPB093-03	Museu Bocage	658	07-Nov-2005	Pandalidae	Plesionika	Plesionika heterocarpus	Antonina dos Santos	antonina@ipimar.pt	West coast Portugal	39.1	-9.56	-297
FCDOP087-07	FCDOPB093-04	Museu Bocage	658	07-Nov-2005	Pandalidae	Plesionika	Plesionika heterocarpus	Antonina dos Santos	antonina@ipimar.pt	West coast Portugal	39.1	-9.56	-297
FCDOP088-07	FCDOPB093-05	Museu Bocage	658	07-Nov-2005	Pandalidae	Plesionika	Plesionika heterocarpus	Antonina dos Santos	antonina@ipimar.pt	West coast Portugal	39.1	-9.56	-297
FCDOP208-07	FCFOPC047-12	Museu Bocage	567	03-Jun-2006	Pandalidae	Plesionika	Plesionika heterocarpus	Antonina dos Santos	antonina@ipimar.pt	South coast Portugal	36.8	-7.5	-538
JSDME029-08	JSDMe29	Palermo University	657	01-Feb-2008	Pandalidae	Plesionika	Plesionika heterocarpus	Marco Arculeo	marculeo@unipa.it	Stretto di Sicilia, Sicily	37.31	11.76	-200
JSDME030-08	JSDMe30	Palermo University	657	01-Feb-2008	Pandalidae	Plesionika	Plesionika heterocarpus	Marco Arculeo	marculeo@unipa.it	Stretto di Sicilia, Sicily	37.31	11.76	-200
FCDOP133-07	FCFOPC041-45	Museu Bocage	657	02-Jun-2006	Pandalidae	Plesionika	Plesionika martia	Antonina dos Santos	antonina@ipimar.pt	South coast Portugal	36.8	-7.77	-553
FCDOP134-07	FCFOPC041-46	Museu Bocage	657	02-Jun-2006	Pandalidae	Plesionika	Plesionika martia	Antonina dos Santos	antonina@ipimar.pt	South coast Portugal	36.8	-7.77	-553
FCDOP135-07	FCFOPC041-47	Museu Bocage	574	02-Jun-2006	Pandalidae	Plesionika	Plesionika martia	Antonina dos Santos	antonina@ipimar.pt	South coast Portugal	36.8	-7.77	-553
FCDOP155-07	FCFOPC042-07	Museu Bocage	657	02-Jun-2006	Pandalidae	Plesionika	Plesionika martia	Antonina dos Santos	antonina@ipimar.pt	South coast Portugal	36.8	-7.68	-561
FCDOP156-07	FCFOPC042-08	Museu Bocage	657	02-Jun-2006	Pandalidae	Plesionika	Plesionika martia	Antonina dos Santos	antonina@ipimar.pt	South coast Portugal	36.8	-7.68	-561
FCDOP158-07	FCFOPC042-10	Museu Bocage	657	02-Jun-2006	Pandalidae	Plesionika	Plesionika martia	Antonina dos Santos	antonina@ipimar.pt	South coast Portugal	36.8	-7.68	-561
FCDOP163-07	FCFOPC043-04	Museu Bocage	615	02-Jun-2006	Pandalidae	Plesionika	Plesionika martia	Antonina dos Santos	antonina@ipimar.pt	South coast Portugal	36.8	-7.58	-538
FCDOP206-07	FCFOPC047-10	Museu Bocage	657	03-Jun-2006	Pandalidae	Plesionika	Plesionika martia	Antonina dos Santos	antonina@ipimar.pt	South coast Portugal	36.8	-7.5	-538
FCDOP207-07	FCFOPC047-11	Museu Bocage	657	03-Jun-2006	Pandalidae	Plesionika	Plesionika martia	Antonina dos Santos	antonina@ipimar.pt	South coast Portugal	36.8	-7.5	-538
FCDOP204-07	FCFOPC047-08	Museu Bocage	575	03-Jun-2006	Pandalidae	Plesionika	Plesionika narval	Antonina dos Santos	antonina@ipimar.pt	South coast Portugal	36.8	-7.5	-538
FCDOP232-07	FCFOPC050-14	Museu Bocage	657	03-Jun-2006	Pandalidae	Plesionika	Plesionika narval	Antonina dos Santos	antonina@ipimar.pt	South coast Portugal	36.6	-7.38	-471
JSDME077-08	JSDMe77	Palermo University	657	01-Feb-2008	Pandalidae	Plesionika	Plesionika narval	Marco Arculeo	marculeo@unipa.it	Isola di Ustica, Sicily	38.67	13.28	-200
JSDME078-08	JSDMe78	Palermo University	598	01-Feb-2008	Pandalidae	Plesionika	Plesionika narval	Marco Arculeo	marculeo@unipa.it	Isola di Ustica, Sicily	38.67	13.28	-200
JSDME079-08	JSDMe79	Palermo University	657	01-Feb-2008	Pandalidae	Plesionika	Plesionika narval	Marco Arculeo	marculeo@unipa.it	Isola di Ustica, Sicily	38.67	13.28	-200
FCDOP058-07	FCDOPB083-10	Museu Bocage	658	05-Nov-2005	Portunidae	Polybius	Polybius henslowii	Antonina dos Santos	antonina@ipimar.pt	West coast Portugal	41.25	-8.98	-79
FCDOP059-07	FCDOPB083-11	Museu Bocage	660	05-Nov-2005	Portunidae	Polybius	Polybius henslowii	Antonina dos Santos	antonina@ipimar.pt	West coast Portugal	41.25	-8.98	-79
FCDOP060-07	FCDOPB083-12	Museu Bocage	658	05-Nov-2005	Portunidae	Polybius	Polybius henslowii	Antonina dos Santos	antonina@ipimar.pt	West coast Portugal	41.25	-8.98	-79
FCDOP061-07	FCDOPB083-13	Museu Bocage	658	05-Nov-2005	Portunidae	Polybius	Polybius henslowii	Antonina dos Santos	antonina@ipimar.pt	West coast Portugal	41.25	-8.98	-79
FCDOP062-07	FCDOPB083-14	Museu Bocage	658	05-Nov-2005	Portunidae	Polybius	Polybius henslowii	Antonina dos Santos	antonina@ipimar.pt	West coast Portugal	41.25	-8.98	-79
FCDOP089-07	FCFOPC041-01	Museu Bocage	658	02-Jun-2006	Portunidae	Polybius	Polybius henslowii	Antonina dos Santos	antonina@ipimar.pt	South coast Portugal	36.8	-7.77	-553
JSDUK074-08	JSDUK74	University of Bangor	675	23-Jun-2006	Portunidae	Polybius	Polybius henslowii	Simon Webster	s.g.webster@bangor.ac.uk	Irish Sea, England	54.26	-3.7	-31.4
JSDUK078-08	JSDUK78	University of Bangor	581	24-Jun-2006	Portunidae	Polybius	Polybius henslowii	Simon Webster	s.g.webster@bangor.ac.uk	Irish Sea, England	54.58	-3.7	-19.4
JSDUK102-08	JSDUK102	University of Bangor	636	23-Jun-2006	Portunidae	Polybius	Polybius henslowii	Simon Webster	s.g.webster@bangor.ac.uk	Irish Sea, England	53.6	-3.43	-16.1
JSDUK103-08	JSDUK103	University of Bangor	668	23-Jun-2006	Portunidae	Polybius	Polybius henslowii	Simon Webster	s.g.webster@bangor.ac.uk	Irish Sea, England	53.6	-3.43	-16.1
FCDOP242-07	FCFOPC052-01	Museu Bocage	586	04-Jun-2006	Polychelidae	Polycheles	Polycheles typhlops	Antonina dos Santos	antonina@ipimar.pt	South coast Portugal	36.6	-8.03	-752
FCDOP243-07	FCFOPC052-02	Museu Bocage	658	04-Jun-2006	Polychelidae	Polycheles	Polycheles typhlops	Antonina dos Santos	antonina@ipimar.pt	South coast Portugal	36.6	-8.03	-752
FCDOP245-07	FCFOPC052-04	Museu Bocage	513	04-Jun-2006	Polychelidae	Polycheles	Polycheles typhlops	Antonina dos Santos	antonina@ipimar.pt	South coast Portugal	36.6	-8.03	-752
JSDPX014-08	JSDPX15-14	Instituto de Investigacao das Pescas e do Mar	663	28-Jun-2004	Polychelidae	Polycheles	Polycheles typhlops	Antonina dos Santos	antonina@ipimar.pt	South coast Portugal	37.36	-9.17	-627
JSDPX015-08	JSDPX15-15	Instituto de Investigacao das Pescas e do Mar	628	28-Jun-2004	Polychelidae	Polycheles	Polycheles typhlops	Antonina dos Santos	antonina@ipimar.pt	South coast Portugal	37.36	-9.17	-627
JSDPX016-08	JSDPX15-16	Instituto de Investigacao das Pescas e do Mar	663	28-Jun-2004	Polychelidae	Polycheles	Polycheles typhlops	Antonina dos Santos	antonina@ipimar.pt	South coast Portugal	37.36	-9.17	-627
JSDSC033-09	JSDUKdeep_56	University of Bangor	656	16-Sep-2008	Polychelidae	Polycheles	Polycheles typhlops	Jim Drewery	j.drewery@marlab.ac.uk	South West St Kilda, Scotland	57.3	-9	-500
JSDSC035-09	JSDUKdeep_58	University of Bangor	656	16-Sep-2008	Polychelidae	Polycheles	Polycheles typhlops	Jim Drewery	j.drewery@marlab.ac.uk	South West St Kilda, Scotland	57.3	-9	-500
JSDSC036-09	JSDUKdeep_59	University of Bangor	656	16-Sep-2008	Polychelidae	Polycheles	Polycheles typhlops	Jim Drewery	j.drewery@marlab.ac.uk	South West St Kilda, Scotland	57.3	-9	-500
JSDME015-08	JSDMe15	Palermo University	576	01-Sep-2007	Crangonidae	Pontocaris	Pontocaris cathanphracta	Marco Arculeo	marculeo@unipa.it	Castelammare del Golfo, Sicily	38.14	12.91	-200
JSDME016-08	JSDMe16	Palermo University	651	01-Sep-2007	Crangonidae	Pontocaris	Pontocaris cathanphracta	Marco Arculeo	marculeo@unipa.it	Castelammare del Golfo, Sicily	38.14	12.91	-200
JSDME017-08	JSDMe17	Palermo University	661	01-Sep-2007	Crangonidae	Pontocaris	Pontocaris cathanphracta	Marco Arculeo	marculeo@unipa.it	Castelammare del Golfo, Sicily	38.14	12.91	-200
FCDOP139-07	FCFOPC041-51	Museu Bocage	599	02-Jun-2006	Crangonidae	Pontocaris	Pontocaris lacazei	Antonina dos Santos	antonina@ipimar.pt	South coast Portugal	36.8	-7.77	-553
FCDOP173-07	FCFOPC044-07	Museu Bocage	584	02-Jun-2006	Crangonidae	Pontocaris	Pontocaris lacazei	Antonina dos Santos	antonina@ipimar.pt	South coast Portugal	36.9	-7.52	-425
FCDOP174-07	FCFOPC044-08	Museu Bocage	615	02-Jun-2006	Crangonidae	Pontocaris	Pontocaris lacazei	Antonina dos Santos	antonina@ipimar.pt	South coast Portugal	36.9	-7.52	-425
FCDOP175-07	FCFOPC044-09	Museu Bocage	564	02-Jun-2006	Crangonidae	Pontocaris	Pontocaris lacazei	Antonina dos Santos	antonina@ipimar.pt	South coast Portugal	36.9	-7.52	-425
FCDPH023-07	FCDPH15-575B51	Universidade de Aveiro	565	26-Jul-2005	Crangonidae	Pontocaris	Pontocaris lacazei	Marina Cunha	mcunha@bio.ua.pt	Gulf of Cadiz	35.17	-6.38	-355
JSDUK178-08	JSDUK178	University of Bangor	567	08-Apr-2008	Porcellanidae	Porcellana	Porcellana platycheles	Simon Webster	s.g.webster@bangor.ac.uk	West coast Anglesey, Wales	53.22	-4.52	-1
JSDUK179-08	JSDUK179	University of Bangor	628	08-Apr-2008	Porcellanidae	Porcellana	Porcellana platycheles	Simon Webster	s.g.webster@bangor.ac.uk	West coast Anglesey, Wales	53.22	-4.52	-1
JSDUK180-08	JSDUK180	University of Bangor	690	08-Apr-2008	Porcellanidae	Porcellana	Porcellana platycheles	Simon Webster	s.g.webster@bangor.ac.uk	West coast Anglesey, Wales	53.22	-4.52	-1
JSDUK181-08	JSDUK181	University of Bangor	661	08-Apr-2008	Porcellanidae	Porcellana	Porcellana platycheles	Simon Webster	s.g.webster@bangor.ac.uk	West coast Anglesey, Wales	53.22	-4.52	-1
JSDUK182-08	JSDUK182	University of Bangor	620	08-Apr-2008	Porcellanidae	Porcellana	Porcellana platycheles	Simon Webster	s.g.webster@bangor.ac.uk	West coast Anglesey, Wales	53.22	-4.52	-1
FCDOP128-07	FCFOPC041-40	Museu Bocage	656	02-Jun-2006	Processidae	Processa	Processa modica	Antonina dos Santos	antonina@ipimar.pt	South coast Portugal	36.8	-7.77	-553
FCDOP129-07	FCFOPC041-41	Museu Bocage	656	02-Jun-2006	Processidae	Processa	Processa modica	Antonina dos Santos	antonina@ipimar.pt	South coast Portugal	36.8	-7.77	-553
FCDOP130-07	FCFOPC041-42	Museu Bocage	656	02-Jun-2006	Processidae	Processa	Processa modica	Antonina dos Santos	antonina@ipimar.pt	South coast Portugal	36.8	-7.77	-553
JSDPX069-08	JSDPX41-14	Instituto de Investigacao das Pescas e do Mar	661	03-Jun-2005	Processidae	Processa	Processa modica	Antonina dos Santos	antonina@ipimar.pt	South coast Portugal	36.42	-7.55	-714
JSDPX070-08	JSDPX41-15	Instituto de Investigacao das Pescas e do Mar	696	03-Jun-2005	Processidae	Processa	Processa modica	Antonina dos Santos	antonina@ipimar.pt	South coast Portugal	36.42	-7.55	-714
JSDSC004-09	JSDUKdeep_06	University of Bangor	626	10-Sep-2008	Crangonidae	Sabinea	Sabinea hystrix	Jim Drewery	j.drewery@marlab.ac.uk	North West St Kilda, Scotland	58.24	-9	-1500
JSDSC005-09	JSDUKdeep_07	University of Bangor	656	10-Sep-2008	Crangonidae	Sabinea	Sabinea hystrix	Jim Drewery	j.drewery@marlab.ac.uk	North West St Kilda, Scotland	58.24	-9	-1500
JSDSC006-09	JSDUKdeep_08	University of Bangor	626	10-Sep-2008	Crangonidae	Sabinea	Sabinea hystrix	Jim Drewery	j.drewery@marlab.ac.uk	North West St Kilda, Scotland	58.24	-9	-1500
JSDAZ036-08	JSDAz36	Universidade dos Acores	613	18-Jul-2007	Scyllaridae	Scyllarides	Scyllarides latus	A. C. Costa	accosta@uac.pt	East coast Flores, Azores	39.46	-31.13	-1
JSDAZ037-08	JSDAz37	Universidade dos Acores	607	18-Jul-2007	Scyllaridae	Scyllarides	Scyllarides latus	A. C. Costa	accosta@uac.pt	East coast Flores, Azores	39.46	-31.13	-1
JSDAZ221-08	JSDAz235	Universidade dos Acores	633	04-Sep-2008	Scyllaridae	Scyllarides	Scyllarides latus	A. C. Costa	accosta@uac.pt	North coast San Miguel, Azores	37.83	-25.57	-40
JSDAZ222-08	JSDAz236	Universidade dos Acores	569	04-Sep-2008	Scyllaridae	Scyllarides	Scyllarides latus	A. C. Costa	accosta@uac.pt	North coast San Miguel, Azores	37.83	-25.57	-40
JSDAZ226-08	JSDAz240	Universidade dos Acores	630	28-Aug-2008	Scyllaridae	Scyllarides	Scyllarides latus	A. C. Costa	accosta@uac.pt	South East coast San Miguel, Azores	37.73	-25.1	-20
FCDOP307-07	FCFOPC069-03	Museu Bocage	528	08-Jun-2006	Sergestidae	Sergia	Sergia robusta	Antonina dos Santos	antonina@ipimar.pt	South coast Portugal	37	-9	-653
JSDPX051-08	JSDPX4-02	Instituto de Investigacao das Pescas e do Mar	661	03-Jun-2005	Sergestidae	Sergia	Sergia robusta	Antonina dos Santos	antonina@ipimar.pt	South coast Portugal	36.39	-8.03	-759
JSDPX052-08	JSDPX4-03	Instituto de Investigacao das Pescas e do Mar	576	27-May-2005	Sergestidae	Sergia	Sergia robusta	Antonina dos Santos	antonina@ipimar.pt	South coast Portugal	37.59	-9.13	-548
JSDPX114-08	JSDPX71-01	Instituto de Investigacao das Pescas e do Mar	621	10-Jun-2005	Sergestidae	Sergia	Sergia robusta	Antonina dos Santos	antonina@ipimar.pt	South coast Portugal	36.54	-9.06	-570
JSDPX129-08	JSDPX79-05	Instituto de Investigacao das Pescas e do Mar	579	12-Jun-2005	Sergestidae	Sergia	Sergia robusta	Antonina dos Santos	antonina@ipimar.pt	South coast Portugal	37.31	-9.16	-659
JSDSC013-09	JSDUKdeep_21	University of Bangor	656	19-Sep-2008	Sergestidae	Sergia	Sergia robusta	Jim Drewery	j.drewery@marlab.ac.uk	Rosemary Bank, Scotland	59.26	-10	-850
JSDSC014-09	JSDUKdeep_22	University of Bangor	656	19-Sep-2008	Sergestidae	Sergia	Sergia robusta	Jim Drewery	j.drewery@marlab.ac.uk	Rosemary Bank, Scotland	59.26	-10	-850
JSDSC015-09	JSDUKdeep_23	University of Bangor	656	19-Sep-2008	Sergestidae	Sergia	Sergia robusta	Jim Drewery	j.drewery@marlab.ac.uk	Rosemary Bank, Scotland	59.26	-10	-850
FCDOP021-07	FCFOP66-11	Museu Bocage	658	30-Mar-2005	Solenoceridae	Solenocera	Solenocera membranacea	Antonina dos Santos	antonina@ipimar.pt	West coast Portugal	41.03	-9.98	-81
FCDOP055-07	FCDOPB083-07	Museu Bocage	658	05-Nov-2005	Solenoceridae	Solenocera	Solenocera membranacea	Antonina dos Santos	antonina@ipimar.pt	West coast Portugal	41.25	-8.98	-79
FCDOP074-07	FCDOPB089-02	Museu Bocage	658	07-Nov-2005	Solenoceridae	Solenocera	Solenocera membranacea	Antonina dos Santos	antonina@ipimar.pt	West coast Portugal	39.8	-9.17	-76
FCDOP075-07	FCDOPB089-03	Museu Bocage	658	07-Nov-2005	Solenoceridae	Solenocera	Solenocera membranacea	Antonina dos Santos	antonina@ipimar.pt	West coast Portugal	39.8	-9.17	-76
FCDOP100-07	FCFOPC041-12	Museu Bocage	642	02-Jun-2006	Solenoceridae	Solenocera	Solenocera membranacea	Antonina dos Santos	antonina@ipimar.pt	South coast Portugal	36.8	-7.77	-553
FCDOP101-07	FCFOPC041-13	Museu Bocage	658	02-Jun-2006	Solenoceridae	Solenocera	Solenocera membranacea	Antonina dos Santos	antonina@ipimar.pt	South coast Portugal	36.8	-7.77	-553
FCDOP102-07	FCFOPC041-14	Museu Bocage	658	02-Jun-2006	Solenoceridae	Solenocera	Solenocera membranacea	Antonina dos Santos	antonina@ipimar.pt	South coast Portugal	36.8	-7.77	-553
JSDME019-08	JSDMe19	Palermo University	605	01-Sep-2007	Solenoceridae	Solenocera	Solenocera membranacea	Marco Arculeo	marculeo@unipa.it	Castelammare del Golfo, Sicily	38.14	12.91	-200
JSDME020-08	JSDMe20	Palermo University	613	01-Sep-2007	Solenoceridae	Solenocera	Solenocera membranacea	Marco Arculeo	marculeo@unipa.it	Castelammare del Golfo, Sicily	38.14	12.91	-200
JSDME021-08	JSDMe21	Palermo University	605	01-Sep-2007	Solenoceridae	Solenocera	Solenocera membranacea	Marco Arculeo	marculeo@unipa.it	Castelammare del Golfo, Sicily	38.14	12.91	-200
JSDSC024-09	JSDUKdeep_41	University of Bangor	589	10-Sep-2008	Polychelidae	Stereomastis	Stereomastis grimaldi	Jim Drewery	j.drewery@marlab.ac.uk	North West St Kilda, Scotland	58.29	-9	-1700
JSDSC026-09	JSDUKdeep_43	University of Bangor	595	10-Sep-2008	Polychelidae	Stereomastis	Stereomastis grimaldi	Jim Drewery	j.drewery@marlab.ac.uk	North West St Kilda, Scotland	58.29	-9	-1700
FCDOP195-07	FCFOPC046-02	Museu Bocage	600	03-Jun-2006	Pandalidae	Stylopandalus	Stylopandalus richardi	Antonina dos Santos	antonina@ipimar.pt	South coast Portugal	36.9	-7.5	-356
JSDPX079-08	JSDPX42(05)-07	Instituto de Investigacao das Pescas e do Mar	611	03-Jun-2005	Oplophoridae	Systellaspis	Systellaspis debilis	Antonina dos Santos	antonina@ipimar.pt	South coast Portugal	36.41	-7.5	-751
JSDPX080-08	JSDPX42(05)-08	Instituto de Investigacao das Pescas e do Mar	629	03-Jun-2005	Oplophoridae	Systellaspis	Systellaspis debilis	Antonina dos Santos	antonina@ipimar.pt	South coast Portugal	36.41	-7.5	-751
JSDPX081-08	JSDPX42(05)-09	Instituto de Investigacao das Pescas e do Mar	657	03-Jun-2005	Oplophoridae	Systellaspis	Systellaspis debilis	Antonina dos Santos	antonina@ipimar.pt	South coast Portugal	36.41	-7.5	-751
JSDPX082-08	JSDPX42-01	Instituto de Investigacao das Pescas e do Mar	660	14-Jun-2001	Oplophoridae	Systellaspis	Systellaspis pellucida	Antonina dos Santos	antonina@ipimar.pt	South coast Portugal	37.24	-9.13	-542
JSDPX084-08	JSDPX42-03	Instituto de Investigacao das Pescas e do Mar	661	14-Jun-2001	Oplophoridae	Systellaspis	Systellaspis pellucida	Antonina dos Santos	antonina@ipimar.pt	South coast Portugal	37.24	-9.13	-542
JSDUK183-08	JSDUK183	University of Bangor	608	08-Apr-2008	Hippolytidae	Thoralus	Thoralus cranchii	Simon Webster	s.g.webster@bangor.ac.uk	West coast Anglesey, Wales	53.22	-4.52	-1
JSDUK184-08	JSDUK184	University of Bangor	610	08-Apr-2008	Hippolytidae	Thoralus	Thoralus cranchii	Simon Webster	s.g.webster@bangor.ac.uk	West coast Anglesey, Wales	53.22	-4.52	-1
JSDUK185-08	JSDUK185	University of Bangor	661	08-Apr-2008	Hippolytidae	Thoralus	Thoralus cranchii	Simon Webster	s.g.webster@bangor.ac.uk	West coast Anglesey, Wales	53.22	-4.52	-1
FCDPH004-07	FCDPH12-399Gr4	Universidade de Aveiro	603		Callianassidae	Vulcanocalliax	Vulcanocalliax arutyunovi	Marina Cunha	mcunha@bio.ua.pt	Gulf of Cadiz	35.66	-7.33	-1319
JSDAZ017-08	JSDAz17	Universidade dos Acores	578	22-Jul-2007	Xanthidae	Xantho	Xantho hydrophilus	A. C. Costa	accosta@uac.pt	East coast Flores, Azores	39.46	-31.13	-1
JSDAZ018-08	JSDAz18	Universidade dos Acores	591	22-Jul-2007	Xanthidae	Xantho	Xantho hydrophilus	A. C. Costa	accosta@uac.pt	East coast Flores, Azores	39.46	-31.13	-1
JSDAZ019-08	JSDAz19	Universidade dos Acores	578	22-Jul-2007	Xanthidae	Xantho	Xantho hydrophilus	A. C. Costa	accosta@uac.pt	East coast Flores, Azores	39.46	-31.13	-1
JSDAZ022-08	JSDAz22	Universidade dos Acores	603	22-Jul-2007	Xanthidae	Xantho	Xantho hydrophilus	A. C. Costa	accosta@uac.pt	East coast Flores, Azores	39.46	-31.13	-1
JSDAZ023-08	JSDAz23	Universidade dos Acores	558	22-Jul-2007	Xanthidae	Xantho	Xantho hydrophilus	A. C. Costa	accosta@uac.pt	East coast Flores, Azores	39.46	-31.13	-1
JSDAZ024-08	JSDAz24	Universidade dos Acores	636	22-Jul-2007	Xanthidae	Xantho	Xantho hydrophilus	A. C. Costa	accosta@uac.pt	East coast Flores, Azores	39.46	-31.13	-1
JSDAZ025-08	JSDAz25	Universidade dos Acores	601	22-Jul-2007	Xanthidae	Xantho	Xantho hydrophilus	A. C. Costa	accosta@uac.pt	East coast Flores, Azores	39.45	-31.12	-1
JSDAZ026-08	JSDAz26	Universidade dos Acores	582	22-Jul-2007	Xanthidae	Xantho	Xantho hydrophilus	A. C. Costa	accosta@uac.pt	East coast Flores, Azores	39.45	-31.12	-1
JSDAZ032-08	JSDAz32	Universidade dos Acores	622	22-Jul-2007	Xanthidae	Xantho	Xantho hydrophilus	A. C. Costa	accosta@uac.pt	East coast Flores, Azores	39.46	-31.13	-1
JSDAZ034-08	JSDAz34	Universidade dos Acores	620	23-Jul-2007	Xanthidae	Xantho	Xantho hydrophilus	A. C. Costa	accosta@uac.pt	East coast Flores, Azores	39.46	-31.13	-1
JSDAZ080-08	JSDAz80	Universidade dos Acores	673	10-Mar-2008	Xanthidae	Xantho	Xantho hydrophilus	A. C. Costa	accosta@uac.pt	South coast San Miguel, Azores	37.7	-25.5	-1
JSDAZ081-08	JSDAz81	Universidade dos Acores	632	10-Mar-2008	Xanthidae	Xantho	Xantho hydrophilus	A. C. Costa	accosta@uac.pt	South coast San Miguel, Azores	37.7	-25.5	-1
JSDAZ094-08	JSDAz94	Universidade dos Acores	618	10-Mar-2008	Xanthidae	Xantho	Xantho hydrophilus	A. C. Costa	accosta@uac.pt	South coast San Miguel, Azores	37.7	-25.5	-1
JSDAZ104-08	JSDAz104	Universidade dos Acores	591	10-Mar-2008	Xanthidae	Xantho	Xantho hydrophilus	A. C. Costa	accosta@uac.pt	South coast San Miguel, Azores	37.7	-25.5	-1
JSDAZ108-08	JSDAz108	Universidade dos Acores	610	10-Mar-2008	Xanthidae	Xantho	Xantho hydrophilus	A. C. Costa	accosta@uac.pt	South coast San Miguel, Azores	37.7	-25.5	-1
JSDAZ109-08	JSDAz109	Universidade dos Acores	615	10-Mar-2008	Xanthidae	Xantho	Xantho hydrophilus	A. C. Costa	accosta@uac.pt	South coast San Miguel, Azores	37.7	-25.5	-1
JSDAZ138-08	JSDAz152	Universidade dos Acores	623	26-Aug-2008	Xanthidae	Xantho	Xantho hydrophilus	A. C. Costa	accosta@uac.pt	South coast San Miguel, Azores	37.7	-25.5	-1
JSDAZ231-08	JSDAz245	Universidade dos Acores	650	02-Sep-2008	Xanthidae	Xantho	Xantho hydrophilus	A. C. Costa	accosta@uac.pt	South coast San Miguel, Azores	37.73	-25.64	-1
JSDUK186-08	JSDUK186	University of Bangor	672	08-Apr-2008	Xanthidae	Xantho	Xantho pilipes	Simon Webster	s.g.webster@bangor.ac.uk	West coast Anglesey, Wales	53.22	-4.52	-1
JSDUK187-08	JSDUK187	University of Bangor	627	08-Apr-2008	Xanthidae	Xantho	Xantho pilipes	Simon Webster	s.g.webster@bangor.ac.uk	West coast Anglesey, Wales	53.22	-4.52	-1
JSDUK188-08	JSDUK188	University of Bangor	635	08-Apr-2008	Xanthidae	Xantho	Xantho pilipes	Simon Webster	s.g.webster@bangor.ac.uk	West coast Anglesey, Wales	53.22	-4.52	-1
