# Supplementary material for: Systematic and Evolutionary Insights Derived from mtDNA COI Barcode Diversity in the Decapoda (Crustacea: Malacostraca)
Source: PLoS One. 2011 May 12;6(5):e19449. doi: 10.1371/journal.pone.0019449 (PMC3093375; doi:10.1371/journal.pone.0019449)
Supplement: Table S2 — Accession numbers for the sequences used in this study. Specimens' list of 1906 COI sequences from 603 species, 225 genera and 71 families. (XLS) [file pone.0019449.s003.xls]

## Sheet: Additional File 3
Table S2
Accession numbers for the sequences used in this study
Specimens' list of 1906 COI sequences from 603 species, 225 genera and 71 families
Process ID	Identification	Genus	Family	BOLD project name
JSDSC022-09	Acanthephyra pelagica	Acanthephyra	Oplophoridae	This study
GBCMD1845-08	Acanthephyra pelagica	Acanthephyra	Oplophoridae	Genbank Crustacea Malac.
JSDPX109-08	Acanthephyra purpurea	Acanthephyra	Oplophoridae	This study
JSDPX110-08	Acanthephyra purpurea	Acanthephyra	Oplophoridae	This study
FCDPA135-04	Acantholithodes hispidus	Acantholithodes	Lithodidae	Decapods of Pacific and Atlantic
JSDME059-08	Acanthonyx lunulatus	Acanthonyx	Majidae	This study
JSDME061-08	Acanthonyx lunulatus	Acanthonyx	Majidae	This study
GBCMD3342-09	Acanthonyx petiverii	Acanthonyx	Majidae	Genbank Crustacea Malac.
GBCMD3341-09	Acanthonyx petiverii	Acanthonyx	Majidae	Genbank Crustacea Malac.
GBCMD0079-06	Agononida incerta	Agononida	Galatheidae	Genbank Crustacea Malac.
GBCMD0080-06	Agononida incerta	Agononida	Galatheidae	Genbank Crustacea Malac.
GBCMD0193-06	Agononida marini	Agononida	Galatheidae	Genbank Crustacea Malac.
GBCMD0195-06	Agononida procera	Agononida	Galatheidae	Genbank Crustacea Malac.
GBCMD0196-06	Agononida procera	Agononida	Galatheidae	Genbank Crustacea Malac.
GBCMD0194-06	Agononida similis	Agononida	Galatheidae	Genbank Crustacea Malac.
GBCMD0197-06	Agononida sphecia	Agononida	Galatheidae	Genbank Crustacea Malac.
GBCMD0198-06	Agononida sphecia	Agononida	Galatheidae	Genbank Crustacea Malac.
GBCMD0199-06	Agononida sphecia	Agononida	Galatheidae	Genbank Crustacea Malac.
GBCMD0200-06	Agononida sphecia	Agononida	Galatheidae	Genbank Crustacea Malac.
GBCMD0201-06	Agononida sphecia	Agononida	Galatheidae	Genbank Crustacea Malac.
GBCMD0202-06	Agononida sphecia	Agononida	Galatheidae	Genbank Crustacea Malac.
GBCMD0327-06	Alainius crosnieri	Alainius	Galatheidae	Genbank Crustacea Malac.
GBCMD0328-06	Alainius crosnieri	Alainius	Galatheidae	Genbank Crustacea Malac.
GBCMD0329-06	Alainius crosnieri	Alainius	Galatheidae	Genbank Crustacea Malac.
GBCMD0330-06	Alainius crosnieri	Alainius	Galatheidae	Genbank Crustacea Malac.
FCDOP164-07	Alpheus glaber	Alpheus	Alpheidae	This study
FCDOP171-07	Alpheus glaber	Alpheus	Alpheidae	This study
FCDOP199-07	Alpheus glaber	Alpheus	Alpheidae	This study
GBCMD0029-06	Alvinocaris longirostris	Alvinocaris	Bresiliidae	Genbank Crustacea Malac.
GBCMD0030-06	Alvinocaris longirostris	Alvinocaris	Bresiliidae	Genbank Crustacea Malac.
GBCMD3419-09	Alvinocaris muricola	Alvinocaris	Bresiliidae	Genbank Crustacea Malac.
GBCMD3975-09	Amarinus paralacustris	Amarinus	Hymenosomatidae	Genbank Crustacea Malac.
GBCMD904-07	Aniculus aniculus	Aniculus	Diogenidae	Genbank Crustacea Malac.
GBCMD903-07	Aniculus retipes	Aniculus	Diogenidae	Genbank Crustacea Malac.
FCDPA020-04	Argis alaskensis	Argis	Crangonidae	Decapods of Pacific and Atlantic
FCDPA021-04	Argis alaskensis	Argis	Crangonidae	Decapods of Pacific and Atlantic
FCDPA106-04	Argis alaskensis	Argis	Crangonidae	Decapods of Pacific and Atlantic
WWGSL077-08	Argis dentata	Argis	Crangonidae	Crustaceans of the St. Lawrence Gulf
WW123-07	Argis dentata	Argis	Crangonidae	Crustaceans of the St. Lawrence Gulf
WW124-07	Argis dentata	Argis	Crangonidae	Crustaceans of the St. Lawrence Gulf
WWGSL131-08	Argis dentata	Argis	Crangonidae	Crustaceans of the St. Lawrence Gulf
WWGSL101-08	Argis dentata	Argis	Crangonidae	Crustaceans of the St. Lawrence Gulf
FCDPA022-04	Argis lar	Argis	Crangonidae	Decapods of Pacific and Atlantic
FCDPA023-04	Argis lar	Argis	Crangonidae	Decapods of Pacific and Atlantic
FCDOP283-07	Aristaeomorpha foliacea	Aristeomorpha	Aristeidae	This study
FCDOP301-07	Aristaeomorpha foliacea	Aristeomorpha	Aristeidae	This study
JSDME033-08	Aristaeomorpha foliacea	Aristeomorpha	Aristeidae	This study
JSDME035-08	Aristaeomorpha foliacea	Aristeomorpha	Aristeidae	This study
JSDME036-08	Aristaeomorpha foliacea	Aristeomorpha	Aristeidae	This study
JSDPX142-08	Aristaeomorpha foliacea	Aristeomorpha	Aristeidae	This study
GBCMD0548-06	Astacopsis gouldi	Astacopsis	Parastacidae	Genbank Crustacea Malac.
GBCMD0549-06	Astacopsis tricornis	Astacopsis	Parastacidae	Genbank Crustacea Malac.
GBCMD0550-06	Astacopsis tricornis	Astacopsis	Parastacidae	Genbank Crustacea Malac.
GBCMD0458-06	Astacus astacus	Astacus	Astacidae	Genbank Crustacea Malac.
FCDOP051-07	Atelecyclus rotundatus	Atelecyclus	Atelecyclidae	This study
JSDPX028-08	Atelecyclus rotundatus	Atelecyclus	Atelecyclidae	This study
JSDUK001-08	Atelecyclus rotundatus	Atelecyclus	Atelecyclidae	This study
JSDUK002-08	Atelecyclus rotundatus	Atelecyclus	Atelecyclidae	This study
JSDUK003-08	Athanas nitescens	Athanas	Alpheidae	This study
JSDUK004-08	Athanas nitescens	Athanas	Alpheidae	This study
JSDUK005-08	Athanas nitescens	Athanas	Alpheidae	This study
JSDUK006-08	Athanas nitescens	Athanas	Alpheidae	This study
JSDUK007-08	Athanas nitescens	Athanas	Alpheidae	This study
GBCMD2197-08	Atya innocous	Atya	Atyidae	Genbank Crustacea Malac.
GBCMD2196-08	Atya innocous	Atya	Atyidae	Genbank Crustacea Malac.
GBCMD2195-08	Atya innocous	Atya	Atyidae	Genbank Crustacea Malac.
GBCMD2194-08	Atya innocous	Atya	Atyidae	Genbank Crustacea Malac.
GBCMD2193-08	Atya innocous	Atya	Atyidae	Genbank Crustacea Malac.
GBCMD2192-08	Atya innocous	Atya	Atyidae	Genbank Crustacea Malac.
GBCMD2190-08	Atya innocous	Atya	Atyidae	Genbank Crustacea Malac.
GBCMD2187-08	Atya innocous	Atya	Atyidae	Genbank Crustacea Malac.
GBCMD2186-08	Atya innocous	Atya	Atyidae	Genbank Crustacea Malac.
GBCMD2185-08	Atya innocous	Atya	Atyidae	Genbank Crustacea Malac.
GBCMD2179-08	Atya lanipes	Atya	Atyidae	Genbank Crustacea Malac.
GBCMD2177-08	Atya lanipes	Atya	Atyidae	Genbank Crustacea Malac.
GBCMD2176-08	Atya lanipes	Atya	Atyidae	Genbank Crustacea Malac.
GBCMD2170-08	Atya lanipes	Atya	Atyidae	Genbank Crustacea Malac.
GBCMD2164-08	Atya lanipes	Atya	Atyidae	Genbank Crustacea Malac.
GBCMD2161-08	Atya lanipes	Atya	Atyidae	Genbank Crustacea Malac.
GBCMD2159-08	Atya lanipes	Atya	Atyidae	Genbank Crustacea Malac.
GBCMD2158-08	Atya lanipes	Atya	Atyidae	Genbank Crustacea Malac.
GBCMD2153-08	Atya lanipes	Atya	Atyidae	Genbank Crustacea Malac.
GBCMD2151-08	Atya lanipes	Atya	Atyidae	Genbank Crustacea Malac.
GBCMD1204-07	Atyaephyra desmarestii	Atyaephyra	Atyidae	Genbank Crustacea Malac.
GBCMD2300-08	Austropotamobius pallipes	Austropotamobius	Astacidae	Genbank Crustacea Malac.
GBCMD2299-08	Austropotamobius pallipes	Austropotamobius	Astacidae	Genbank Crustacea Malac.
GBCMD2298-08	Austropotamobius pallipes	Austropotamobius	Astacidae	Genbank Crustacea Malac.
GBCMD2297-08	Austropotamobius pallipes	Austropotamobius	Astacidae	Genbank Crustacea Malac.
GBCMD2296-08	Austropotamobius pallipes	Austropotamobius	Astacidae	Genbank Crustacea Malac.
GBCMD2295-08	Austropotamobius pallipes	Austropotamobius	Astacidae	Genbank Crustacea Malac.
GBCMD2294-08	Austropotamobius pallipes	Austropotamobius	Astacidae	Genbank Crustacea Malac.
GBCMD1223-07	Austropotamobius torrentium	Austropotamobius	Astacidae	Genbank Crustacea Malac.
GBCMD1222-07	Austropotamobius torrentium	Austropotamobius	Astacidae	Genbank Crustacea Malac.
GBCMD1221-07	Austropotamobius torrentium	Austropotamobius	Astacidae	Genbank Crustacea Malac.
GBCMD3559-09	Austropotamobius torrentium	Austropotamobius	Astacidae	Genbank Crustacea Malac.
GBCMD3558-09	Austropotamobius torrentium	Austropotamobius	Astacidae	Genbank Crustacea Malac.
GBCMD3557-09	Austropotamobius torrentium	Austropotamobius	Astacidae	Genbank Crustacea Malac.
GBCMD3556-09	Austropotamobius torrentium	Austropotamobius	Astacidae	Genbank Crustacea Malac.
GBCMD1842-08	Babamunida hystrix	Babamunida	Galatheidae	Genbank Crustacea Malac.
GBCMD1841-08	Babamunida hystrix	Babamunida	Galatheidae	Genbank Crustacea Malac.
GBCMD1687-08	Barbicambarus cornutus	Barbicambarus	Cambaridae	Genbank Crustacea Malac.
GBCMD0331-06	Bathymunida nebulosa	Bathymunida	Galatheidae	Genbank Crustacea Malac.
GBCMD0332-06	Bathymunida nebulosa	Bathymunida	Galatheidae	Genbank Crustacea Malac.
FCDPH001-07	Bathynectes maravigna	Bathynectes	Portunidae	This study
FCDPH039-07	Bathynectes maravigna	Bathynectes	Portunidae	This study
FCDPH040-07	Bathynectes maravigna	Bathynectes	Portunidae	This study
FCDPH078-07	Bathynectes maravigna	Bathynectes	Portunidae	This study
FCDOP108-07	Bathynectes maravigna	Bathynectes	Portunidae	This study
FCDOP110-07	Bathynectes maravigna	Bathynectes	Portunidae	This study
JSDSC027-09	Bathynectes maravigna	Bathynectes	Portunidae	This study
JSDSC028-09	Bathynectes maravigna	Bathynectes	Portunidae	This study
JSDSC029-09	Bathynectes maravigna	Bathynectes	Portunidae	This study
FCDPA050-04	Bentheogennema borealis	Bentheogennema	Benthesicymidae	Decapods of Pacific and Atlantic
FCDPA051-04	Bentheogennema borealis	Bentheogennema	Benthesicymidae	Decapods of Pacific and Atlantic
JSDAZ204-08	Calappa granulata	Calappa	Calappidae	This study
JSDAZ051-08	Calcinus tubularis	Calcinus	Diogenidae	This study
JSDAZ052-08	Calcinus tubularis	Calcinus	Diogenidae	This study
JSDAZ064-08	Calcinus tubularis	Calcinus	Diogenidae	This study
JSDAZ066-08	Calcinus tubularis	Calcinus	Diogenidae	This study
JSDAZ067-08	Calcinus tubularis	Calcinus	Diogenidae	This study
GBCMD3953-09	Callianassa kraussi	Callianassa	Callianassidae	Genbank Crustacea Malac.
GBCMD3950-09	Callianassa kraussi	Callianassa	Callianassidae	Genbank Crustacea Malac.
GBCMD3934-09	Callianassa kraussi	Callianassa	Callianassidae	Genbank Crustacea Malac.
GBCMD3912-09	Callianassa kraussi	Callianassa	Callianassidae	Genbank Crustacea Malac.
GBCMD3909-09	Callianassa kraussi	Callianassa	Callianassidae	Genbank Crustacea Malac.
GBCMD3859-09	Callianassa kraussi	Callianassa	Callianassidae	Genbank Crustacea Malac.
GBCMD3855-09	Callianassa kraussi	Callianassa	Callianassidae	Genbank Crustacea Malac.
GBCMD3841-09	Callianassa kraussi	Callianassa	Callianassidae	Genbank Crustacea Malac.
GBCMD3825-09	Callianassa kraussi	Callianassa	Callianassidae	Genbank Crustacea Malac.
GBCMD3821-09	Callianassa kraussi	Callianassa	Callianassidae	Genbank Crustacea Malac.
GBCMD0368-06	Callinectes arcuatus	Callinectes	Portunidae	Genbank Crustacea Malac.
GBCMD0369-06	Callinectes arcuatus	Callinectes	Portunidae	Genbank Crustacea Malac.
GBCMD0366-06	Callinectes bellicosus	Callinectes	Portunidae	Genbank Crustacea Malac.
GBCMD0367-06	Callinectes bellicosus	Callinectes	Portunidae	Genbank Crustacea Malac.
GBCMD0893-06	Callinectes sapidus	Callinectes	Portunidae	Genbank Crustacea Malac.
GBCMD0343-06	Callinectes sapidus	Callinectes	Portunidae	Genbank Crustacea Malac.
GBCMD0370-06	Callinectes sapidus	Callinectes	Portunidae	Genbank Crustacea Malac.
GBCMD0461-06	Callinectes sapidus	Callinectes	Portunidae	Genbank Crustacea Malac.
GBCMD0462-06	Callinectes sapidus	Callinectes	Portunidae	Genbank Crustacea Malac.
GBCMD0463-06	Callinectes sapidus	Callinectes	Portunidae	Genbank Crustacea Malac.
GBCMD0464-06	Callinectes sapidus	Callinectes	Portunidae	Genbank Crustacea Malac.
GBCMD0465-06	Callinectes sapidus	Callinectes	Portunidae	Genbank Crustacea Malac.
GBCMD0466-06	Callinectes sapidus	Callinectes	Portunidae	Genbank Crustacea Malac.
GBCMD0467-06	Callinectes sapidus	Callinectes	Portunidae	Genbank Crustacea Malac.
FCDPA052-04	Calocaris investigatoris	Calocaris	Calocarididae	Decapods of Pacific and Atlantic
FCDPA053-04	Calocaris investigatoris	Calocaris	Calocarididae	Decapods of Pacific and Atlantic
GBCMD3370-09	Cambarus bartonii	Cambarus	Cambaridae	Genbank Crustacea Malac.
GBCMD0469-06	Cambarus bartonii	Cambarus	Cambaridae	Genbank Crustacea Malac.
GBCMD1686-08	Cambarus batchi	Cambarus	Cambaridae	Genbank Crustacea Malac.
GBCMD1685-08	Cambarus brachydactylus	Cambarus	Cambaridae	Genbank Crustacea Malac.
GBCMD1545-07	Cambarus brachydactylus	Cambarus	Cambaridae	Genbank Crustacea Malac.
GBCMD1684-08	Cambarus causeyi	Cambarus	Cambaridae	Genbank Crustacea Malac.
GBCMD1683-08	Cambarus cryptodytes	Cambarus	Cambaridae	Genbank Crustacea Malac.
GBCMD1544-07	Cambarus friaufi	Cambarus	Cambaridae	Genbank Crustacea Malac.
GBCMD1812-08	Cambarus friaufi	Cambarus	Cambaridae	Genbank Crustacea Malac.
GBCMD1543-07	Cambarus gentryi	Cambarus	Cambaridae	Genbank Crustacea Malac.
GBCMD0470-06	Cambarus graysoni	Cambarus	Cambaridae	Genbank Crustacea Malac.
GBCMD1568-07	Cambarus hamulatus	Cambarus	Cambaridae	Genbank Crustacea Malac.
GBCMD1561-07	Cambarus hamulatus	Cambarus	Cambaridae	Genbank Crustacea Malac.
GBCMD1560-07	Cambarus hamulatus	Cambarus	Cambaridae	Genbank Crustacea Malac.
GBCMD1559-07	Cambarus hamulatus	Cambarus	Cambaridae	Genbank Crustacea Malac.
GBCMD3447-09	Cambarus hamulatus	Cambarus	Cambaridae	Genbank Crustacea Malac.
GBCMD3446-09	Cambarus hamulatus	Cambarus	Cambaridae	Genbank Crustacea Malac.
GBCMD3445-09	Cambarus hamulatus	Cambarus	Cambaridae	Genbank Crustacea Malac.
GBCMD3444-09	Cambarus hamulatus	Cambarus	Cambaridae	Genbank Crustacea Malac.
GBCMD1554-07	Cambarus hamulatus	Cambarus	Cambaridae	Genbank Crustacea Malac.
GBCMD1552-07	Cambarus hamulatus	Cambarus	Cambaridae	Genbank Crustacea Malac.
GBCMD1551-07	Cambarus jonesi	Cambarus	Cambaridae	Genbank Crustacea Malac.
GBCMD1550-07	Cambarus jonesi	Cambarus	Cambaridae	Genbank Crustacea Malac.
GBCMD1549-07	Cambarus jonesi	Cambarus	Cambaridae	Genbank Crustacea Malac.
GBCMD3368-09	Cambarus tenebrosus	Cambarus	Cambaridae	Genbank Crustacea Malac.
JSDPX107-08	Cancer bellianus	Cancer	Cancridae	This study
WW867-08	Cancer irroratus	Cancer	Cancridae	Crustaceans of the St. Lawrence Gulf
WW878-08	Cancer irroratus	Cancer	Cancridae	Crustaceans of the St. Lawrence Gulf
WWGSL364-08	Cancer irroratus	Cancer	Cancridae	Crustaceans of the St. Lawrence Gulf
WWGSL334-08	Cancer irroratus	Cancer	Cancridae	Crustaceans of the St. Lawrence Gulf
WW648-08	Cancer irroratus	Cancer	Cancridae	Crustaceans of the St. Lawrence Gulf
WW093-07	Cancer irroratus	Cancer	Cancridae	Crustaceans of the St. Lawrence Gulf
WW094-07	Cancer irroratus	Cancer	Cancridae	Crustaceans of the St. Lawrence Gulf
WW117-07	Cancer irroratus	Cancer	Cancridae	Crustaceans of the St. Lawrence Gulf
FCDPA150-04	Cancer magister	Cancer	Cancridae	Decapods of Pacific and Atlantic
FCDPA151-04	Cancer magister	Cancer	Cancridae	Decapods of Pacific and Atlantic
FCDPA062-04	Cancer oregonensis	Cancer	Cancridae	Decapods of Pacific and Atlantic
FCDPA063-04	Cancer oregonensis	Cancer	Cancridae	Decapods of Pacific and Atlantic
JSDUK010-08	Cancer pagurus	Cancer	Cancridae	This study
JSDUK011-08	Cancer pagurus	Cancer	Cancridae	This study
GBCMD4318-09	Cancer plebejus	Cancer	Cancridae	Genbank Crustacea Malac.
GBCMD4317-09	Cancer plebejus	Cancer	Cancridae	Genbank Crustacea Malac.
GBCMD4316-09	Cancer plebejus	Cancer	Cancridae	Genbank Crustacea Malac.
GBCMD4322-09	Cancer porteri	Cancer	Cancridae	Genbank Crustacea Malac.
FCDPA064-04	Cancer productus	Cancer	Cancridae	Decapods of Pacific and Atlantic
FCDPA166-05	Cancer productus	Cancer	Cancridae	Decapods of Pacific and Atlantic
GBCMD1040-07	Candidiopotamon rathbunae	Candidiopotamon	Potamidae	Genbank Crustacea Malac.
GBCMD0394-06	Carcinus aestuarii	Carcinus	Portunidae	Genbank Crustacea Malac.
JSDN001-08	Carcinus maenas	Carcinus	Portunidae	Crustaceans of the St. Lawrence Gulf
JSDN002-08	Carcinus maenas	Carcinus	Portunidae	Crustaceans of the St. Lawrence Gulf
JSDN003-08	Carcinus maenas	Carcinus	Portunidae	This study
JSDUK019-08	Carcinus maenas	Carcinus	Portunidae	This study
WWGSL137-08	Carcinus maenas	Carcinus	Portunidae	This study
WW664-08	Carcinus maenas	Carcinus	Portunidae	This study
GBCMD0390-06	Carcinus maenas	Carcinus	Portunidae	Genbank Crustacea Malac.
GBCMD0870-06	Carcinus maenas	Carcinus	Portunidae	Genbank Crustacea Malac.
GBCMD0872-06	Carcinus maenas	Carcinus	Portunidae	Genbank Crustacea Malac.
GBCMD0873-06	Carcinus maenas	Carcinus	Portunidae	Genbank Crustacea Malac.
GBCMD1847-08	Caridina cantonensis	Caridina	Atyidae	Genbank Crustacea Malac.
GBCMD1848-08	Caridina formosae	Caridina	Atyidae	Genbank Crustacea Malac.
GBCMD0333-06	Cervimunida johni	Cervimunida	Galatheidae	Genbank Crustacea Malac.
GBCMD3595-09	Chaceon affinis	Chaceon	Geryonidae	Genbank Crustacea Malac.
GBCMD1863-08	Charybdis acuta	Charybdis	Portunidae	Genbank Crustacea Malac.
GBCMD1866-08	Charybdis feriatus	Charybdis	Portunidae	Genbank Crustacea Malac.
GBCMD2347-08	Charybdis japonica	Charybdis	Portunidae	Genbank Crustacea Malac.
GBCMD1865-08	Charybdis vadorum	Charybdis	Portunidae	Genbank Crustacea Malac.
GBCMD1753-08	Chasmagnathus convexus	Chasmagnathus	Varunidae	Genbank Crustacea Malac.
GBCMD1752-08	Chasmagnathus convexus	Chasmagnathus	Varunidae	Genbank Crustacea Malac.
GBCMD0141-06	Cherax crassimanus	Cherax	Parastacidae	Genbank Crustacea Malac.
GBCMD0900-06	Cherax destructor	Cherax	Parastacidae	Genbank Crustacea Malac.
GBCMD0365-06	Cherax destructor	Cherax	Parastacidae	Genbank Crustacea Malac.
GBCMD0551-06	Cherax parvus	Cherax	Parastacidae	Genbank Crustacea Malac.
GBCMD0139-06	Cherax preissii	Cherax	Parastacidae	Genbank Crustacea Malac.
GBCMD1540-07	Cherax preissii	Cherax	Parastacidae	Genbank Crustacea Malac.
GBCMD3601-09	Cherax preissii	Cherax	Parastacidae	Genbank Crustacea Malac.
GBCMD1535-07	Cherax preissii	Cherax	Parastacidae	Genbank Crustacea Malac.
GBCMD1534-07	Cherax preissii	Cherax	Parastacidae	Genbank Crustacea Malac.
GBCMD1532-07	Cherax preissii	Cherax	Parastacidae	Genbank Crustacea Malac.
GBCMD1531-07	Cherax preissii	Cherax	Parastacidae	Genbank Crustacea Malac.
GBCMD1530-07	Cherax preissii	Cherax	Parastacidae	Genbank Crustacea Malac.
GBCMD1529-07	Cherax preissii	Cherax	Parastacidae	Genbank Crustacea Malac.
GBCMD1527-07	Cherax preissii	Cherax	Parastacidae	Genbank Crustacea Malac.
GBCMD0552-06	Cherax quadricarinatus	Cherax	Parastacidae	Genbank Crustacea Malac.
GBCMD0135-06	Cherax quinquecarinatus	Cherax	Parastacidae	Genbank Crustacea Malac.
GBCMD0136-06	Cherax quinquecarinatus	Cherax	Parastacidae	Genbank Crustacea Malac.
GBCMD0137-06	Cherax quinquecarinatus	Cherax	Parastacidae	Genbank Crustacea Malac.
GBCMD0138-06	Cherax quinquecarinatus	Cherax	Parastacidae	Genbank Crustacea Malac.
GBCMD0142-06	Cherax tenuimanus	Cherax	Parastacidae	Genbank Crustacea Malac.
GBCMD0143-06	Cherax tenuimanus	Cherax	Parastacidae	Genbank Crustacea Malac.
GBCMD0144-06	Cherax tenuimanus	Cherax	Parastacidae	Genbank Crustacea Malac.
GBCMD0145-06	Cherax tenuimanus	Cherax	Parastacidae	Genbank Crustacea Malac.
GBCMD0146-06	Cherax tenuimanus	Cherax	Parastacidae	Genbank Crustacea Malac.
FCDPA065-04	Chionoecetes angulatus	Chionoecetes	Oregoniidae	Decapods of Pacific and Atlantic
FCDPA066-04	Chionoecetes angulatus	Chionoecetes	Oregoniidae	Decapods of Pacific and Atlantic
FCDPA138-04	Chionoecetes bairdi	Chionoecetes	Oregoniidae	Genbank Crustacea Malac.
FCDPA067-04	Chionoecetes bairdi	Chionoecetes	Oregoniidae	Genbank Crustacea Malac.
FCDPA068-04	Chionoecetes bairdi	Chionoecetes	Oregoniidae	Genbank Crustacea Malac.
GBCMD0011-06	Chionoecetes bairdi	Chionoecetes	Oregoniidae	Genbank Crustacea Malac.
GBCMD0012-06	Chionoecetes bairdi	Chionoecetes	Oregoniidae	Genbank Crustacea Malac.
GBCMD0013-06	Chionoecetes bairdi	Chionoecetes	Oregoniidae	Decapods of Pacific and Atlantic
GBCMD0014-06	Chionoecetes bairdi	Chionoecetes	Oregoniidae	Decapods of Pacific and Atlantic
GBCMD0015-06	Chionoecetes bairdi	Chionoecetes	Oregoniidae	Decapods of Pacific and Atlantic
GBCMD3431-09	Chionoecetes opilio	Chionoecetes	Oregoniidae	Crustaceans of the St. Lawrence Gulf
GBCMD3364-09	Chionoecetes opilio	Chionoecetes	Oregoniidae	Crustaceans of the St. Lawrence Gulf
GBCMD3363-09	Chionoecetes opilio	Chionoecetes	Oregoniidae	Crustaceans of the St. Lawrence Gulf
WW859-08	Chionoecetes opilio	Chionoecetes	Oregoniidae	Crustaceans of the St. Lawrence Gulf
WWGSL086-08	Chionoecetes opilio	Chionoecetes	Oregoniidae	Crustaceans of the St. Lawrence Gulf
WWGSL087-08	Chionoecetes opilio	Chionoecetes	Oregoniidae	Crustaceans of the St. Lawrence Gulf
WWGSL088-08	Chionoecetes opilio	Chionoecetes	Oregoniidae	Genbank Crustacea Malac.
WW095-07	Chionoecetes opilio	Chionoecetes	Oregoniidae	Genbank Crustacea Malac.
WW118-07	Chionoecetes opilio	Chionoecetes	Oregoniidae	Genbank Crustacea Malac.
FCDPA069-04	Chionoecetes tanneri	Chionoecetes	Oregoniidae	Decapods of Pacific and Atlantic
FCDPA070-04	Chionoecetes tanneri	Chionoecetes	Oregoniidae	Decapods of Pacific and Atlantic
FCDPA139-04	Chorilia longipes	Chorilia	Majidae	Decapods of Pacific and Atlantic
FCDPA072-04	Chorilia longipes	Chorilia	Majidae	Decapods of Pacific and Atlantic
FCDPA073-04	Chorilia longipes	Chorilia	Majidae	Decapods of Pacific and Atlantic
GBCMD1844-08	Ciliopagurus hawaiiensis	Ciliopagurus	Diogenidae	Genbank Crustacea Malac.
GBCMD923-07	Ciliopagurus strigatus	Ciliopagurus	Diogenidae	Genbank Crustacea Malac.
GBCMD920-07	Ciliopagurus strigatus	Ciliopagurus	Diogenidae	Genbank Crustacea Malac.
GBCMD911-07	Ciliopagurus strigatus	Ciliopagurus	Diogenidae	Genbank Crustacea Malac.
GBCMD910-07	Ciliopagurus strigatus	Ciliopagurus	Diogenidae	Genbank Crustacea Malac.
GBCMD909-07	Ciliopagurus strigatus	Ciliopagurus	Diogenidae	Genbank Crustacea Malac.
GBCMD908-07	Ciliopagurus strigatus	Ciliopagurus	Diogenidae	Genbank Crustacea Malac.
GBCMD907-07	Ciliopagurus strigatus	Ciliopagurus	Diogenidae	Genbank Crustacea Malac.
GBCMD906-07	Ciliopagurus strigatus	Ciliopagurus	Diogenidae	Genbank Crustacea Malac.
GBCMD921-07	Ciliopagurus tricolor	Ciliopagurus	Diogenidae	Genbank Crustacea Malac.
GBCMD3452-09	Ciliopagurus tricolor	Ciliopagurus	Diogenidae	Genbank Crustacea Malac.
GBCMD3451-09	Ciliopagurus tricolor	Ciliopagurus	Diogenidae	Genbank Crustacea Malac.
GBCMD3450-09	Ciliopagurus tricolor	Ciliopagurus	Diogenidae	Genbank Crustacea Malac.
GBCMD919-07	Ciliopagurus vakovako	Ciliopagurus	Diogenidae	Genbank Crustacea Malac.
GBCMD918-07	Ciliopagurus vakovako	Ciliopagurus	Diogenidae	Genbank Crustacea Malac.
JSDAZ115-08	Clibanarius erythropus	Clibanarius	Diogenidae	This study
JSDME063-08	Clibanarius erythropus	Clibanarius	Diogenidae	This study
JSDME066-08	Clibanarius erythropus	Clibanarius	Diogenidae	This study
JSDME067-08	Clibanarius erythropus	Clibanarius	Diogenidae	This study
JSDUK022-08	Corystes cassivelaunus	Corystes	Corystidae	This study
JSDUK023-08	Corystes cassivelaunus	Corystes	Corystidae	This study
JSDUK024-08	Corystes cassivelaunus	Corystes	Corystidae	This study
FCDPA024-04	Crangon abyssorum	Crangon	Crangonidae	Decapods of Pacific and Atlantic
FCDPA025-04	Crangon abyssorum	Crangon	Crangonidae	Decapods of Pacific and Atlantic
FCDPA116-04	Crangon alaskensis	Crangon	Crangonidae	Decapods of Pacific and Atlantic
FCDPA117-04	Crangon alaskensis	Crangon	Crangonidae	Decapods of Pacific and Atlantic
FCDPA026-04	Crangon communis	Crangon	Crangonidae	Decapods of Pacific and Atlantic
FCDPA027-04	Crangon communis	Crangon	Crangonidae	Decapods of Pacific and Atlantic
WW609-08	Crangon septemspinosa	Crangon	Crangonidae	Crustaceans of the St. Lawrence Gulf
WW663-08	Crangon septemspinosa	Crangon	Crangonidae	Crustaceans of the St. Lawrence Gulf
WW596-08	Crangon septemspinosa	Crangon	Crangonidae	Crustaceans of the St. Lawrence Gulf
WW672-08	Crangon septemspinosa	Crangon	Crangonidae	Crustaceans of the St. Lawrence Gulf
WWGSL338-08	Crangon septemspinosa	Crangon	Crangonidae	Crustaceans of the St. Lawrence Gulf
WWGSL339-08	Crangon septemspinosa	Crangon	Crangonidae	Crustaceans of the St. Lawrence Gulf
WW696-08	Crangon septemspinosa	Crangon	Crangonidae	Crustaceans of the St. Lawrence Gulf
WW697-08	Crangon septemspinosa	Crangon	Crangonidae	Crustaceans of the St. Lawrence Gulf
WW698-08	Crangon septemspinosa	Crangon	Crangonidae	Crustaceans of the St. Lawrence Gulf
WW086-07	Crangon septemspinosa	Crangon	Crangonidae	Crustaceans of the St. Lawrence Gulf
GBCMD0203-06	Crosnierita dicata	Crosnierita	Galatheidae	Genbank Crustacea Malac.
FCDPH028-07	Cymonomus granulatus	Cymonomus	Cymonomidae	This study
FCDPH029-07	Cymonomus granulatus	Cymonomus	Cymonomidae	This study
FCDPH030-07	Cymonomus granulatus	Cymonomus	Cymonomidae	This study
FCDPH031-07	Cymonomus granulatus	Cymonomus	Cymonomidae	This study
FCDPH074-07	Cymonomus granulatus	Cymonomus	Cymonomidae	This study
FCDPH075-07	Cymonomus granulatus	Cymonomus	Cymonomidae	This study
FCDOP015-07	Dardanus arrosor	Dardanus	Diogenidae	This study
FCDOP017-07	Dardanus arrosor	Dardanus	Diogenidae	This study
FCDOP191-07	Dardanus arrosor	Dardanus	Diogenidae	This study
JSDAZ203-08	Dardanus arrosor	Dardanus	Diogenidae	This study
JSDME006-08	Dardanus arrosor	Dardanus	Diogenidae	This study
JSDME046-08	Dardanus arrosor	Dardanus	Diogenidae	This study
JSDME047-08	Dardanus arrosor	Dardanus	Diogenidae	This study
JSDME048-08	Dardanus arrosor	Dardanus	Diogenidae	This study
JSDME049-08	Dardanus arrosor	Dardanus	Diogenidae	This study
JSDME051-08	Dardanus arrosor	Dardanus	Diogenidae	This study
JSDAZ193-08	Dardanus calidus	Dardanus	Diogenidae	This study
JSDAZ194-08	Dardanus calidus	Dardanus	Diogenidae	This study
JSDAZ046-08	Dardanus calidus	Dardanus	Diogenidae	This study
JSDAZ047-08	Dardanus calidus	Dardanus	Diogenidae	This study
JSDAZ048-08	Dardanus calidus	Dardanus	Diogenidae	This study
GBCMD905-07	Dardanus lagopodes	Dardanus	Diogenidae	Genbank Crustacea Malac.
JSDSC030-09	Dichelopandalus bonnieri	Dichelopandalus	Pandalidae	This study
JSDSC032-09	Dichelopandalus bonnieri	Dichelopandalus	Pandalidae	This study
JSDAZ116-08	Dromia personata	Dromia	Dromiidae	This study
JSDAZ185-08	Dromia personata	Dromia	Dromiidae	This study
GBCMD1572-07	Dugastella valentina	Dugastella	Atyidae	Genbank Crustacea Malac.
WW639-08	Dyspanopeus sayi	Dyspanopeus	Panopeidae	Crustaceans of the St. Lawrence Gulf
WW658-08	Dyspanopeus sayi	Dyspanopeus	Panopeidae	Crustaceans of the St. Lawrence Gulf
WWGSL318-08	Dyspanopeus sayi	Dyspanopeus	Panopeidae	Crustaceans of the St. Lawrence Gulf
FCDPH036-07	Ebalia nux	Ebalia	Leucosiidae	This study
FCDPH014-07	Ebalia nux	Ebalia	Leucosiidae	This study
FCDPH037-07	Ebalia nux	Ebalia	Leucosiidae	This study
FCDPH038-07	Ebalia nux	Ebalia	Leucosiidae	This study
FCDPH072-07	Ebalia nux	Ebalia	Leucosiidae	This study
FCDPH073-07	Ebalia nux	Ebalia	Leucosiidae	This study
FCDPH066-07	Ebalia nux	Ebalia	Leucosiidae	This study
GBCMD3982-09	Elamena producta	Elamena	Hymenosomatidae	Genbank Crustacea Malac.
GBCMD0149-06	Engaeus strictifrons	Engaeus	Parastacidae	Genbank Crustacea Malac.
GBCMD0031-06	Erimacrus isenbeckii	Erimacrus	Atelecyclidae	Genbank Crustacea Malac.
GBCMD3647-09	Eriocheir formosa	Eriocheir	Varunidae	Genbank Crustacea Malac.
GBCMD0048-06	Eriocheir formosa	Eriocheir	Varunidae	Genbank Crustacea Malac.
GBCMD0049-06	Eriocheir formosa	Eriocheir	Varunidae	Genbank Crustacea Malac.
GBCMD0082-06	Eriocheir formosa	Eriocheir	Varunidae	Genbank Crustacea Malac.
GBCMD0171-06	Eriocheir formosa	Eriocheir	Varunidae	Genbank Crustacea Malac.
GBCMD2945-09	Eriocheir hepuensis	Eriocheir	Varunidae	Genbank Crustacea Malac.
GBCMD2654-09	Eriocheir hepuensis	Eriocheir	Varunidae	Genbank Crustacea Malac.
GBCMD0083-06	Eriocheir hepuensis	Eriocheir	Varunidae	Genbank Crustacea Malac.
GBCMD0084-06	Eriocheir hepuensis	Eriocheir	Varunidae	Genbank Crustacea Malac.
GBCMD0172-06	Eriocheir hepuensis	Eriocheir	Varunidae	Genbank Crustacea Malac.
GBCMD3665-09	Eriocheir japonica	Eriocheir	Varunidae	Genbank Crustacea Malac.
GBCMD3660-09	Eriocheir japonica	Eriocheir	Varunidae	Genbank Crustacea Malac.
GBCMD3658-09	Eriocheir japonica	Eriocheir	Varunidae	Genbank Crustacea Malac.
GBCMD3656-09	Eriocheir japonica	Eriocheir	Varunidae	Genbank Crustacea Malac.
GBCMD3653-09	Eriocheir japonica	Eriocheir	Varunidae	Genbank Crustacea Malac.
GBCMD2655-09	Eriocheir japonica	Eriocheir	Varunidae	Genbank Crustacea Malac.
GBCMD0403-06	Eriocheir japonica	Eriocheir	Varunidae	Genbank Crustacea Malac.
GBCMD0406-06	Eriocheir japonica	Eriocheir	Varunidae	Genbank Crustacea Malac.
GBCMD0409-06	Eriocheir japonica	Eriocheir	Varunidae	Genbank Crustacea Malac.
GBCMD0415-06	Eriocheir japonica	Eriocheir	Varunidae	Genbank Crustacea Malac.
GBCMD0081-06	Eriocheir leptognathus	Eriocheir	Varunidae	Genbank Crustacea Malac.
GBCMD0174-06	Eriocheir leptognathus	Eriocheir	Varunidae	Genbank Crustacea Malac.
GBCMD3649-09	Eriocheir ogasawaraensis	Eriocheir	Varunidae	Genbank Crustacea Malac.
GBCMD3648-09	Eriocheir ogasawaraensis	Eriocheir	Varunidae	Genbank Crustacea Malac.
GBCMD0087-06	Eriocheir rectus	Eriocheir	Varunidae	Genbank Crustacea Malac.
GBCMD2944-09	Eriocheir sinensis	Eriocheir	Varunidae	Genbank Crustacea Malac.
GBCMD3673-09	Eriocheir sinensis	Eriocheir	Varunidae	Genbank Crustacea Malac.
GBCMD3671-09	Eriocheir sinensis	Eriocheir	Varunidae	Genbank Crustacea Malac.
GBCMD3670-09	Eriocheir sinensis	Eriocheir	Varunidae	Genbank Crustacea Malac.
GBCMD3669-09	Eriocheir sinensis	Eriocheir	Varunidae	Genbank Crustacea Malac.
GBCMD0124-06	Eriocheir sinensis	Eriocheir	Varunidae	Genbank Crustacea Malac.
GBCMD0128-06	Eriocheir sinensis	Eriocheir	Varunidae	Genbank Crustacea Malac.
GBCMD0129-06	Eriocheir sinensis	Eriocheir	Varunidae	Genbank Crustacea Malac.
GBCMD0397-06	Eriocheir sinensis	Eriocheir	Varunidae	Genbank Crustacea Malac.
GBCMD0400-06	Eriocheir sinensis	Eriocheir	Varunidae	Genbank Crustacea Malac.
JSDAZ012-08	Eriphia verrucosa	Eriphia	Xanthidae	This study
JSDAZ013-08	Eriphia verrucosa	Eriphia	Xanthidae	This study
JSDAZ014-08	Eriphia verrucosa	Eriphia	Xanthidae	This study
JSDAZ015-08	Eriphia verrucosa	Eriphia	Xanthidae	This study
JSDAZ031-08	Eriphia verrucosa	Eriphia	Xanthidae	This study
JSDAZ089-08	Eriphia verrucosa	Eriphia	Xanthidae	This study
JSDAZ090-08	Eriphia verrucosa	Eriphia	Xanthidae	This study
JSDAZ092-08	Eriphia verrucosa	Eriphia	Xanthidae	This study
FCDPA123-04	Eualus avinus	Eualus	Hippolytidae	Decapods of Pacific and Atlantic
FCDPA124-04	Eualus avinus	Eualus	Hippolytidae	Decapods of Pacific and Atlantic
FCDPA125-04	Eualus avinus	Eualus	Hippolytidae	Decapods of Pacific and Atlantic
FCDPA035-04	Eualus barbatus	Eualus	Hippolytidae	Decapods of Pacific and Atlantic
FCDPA140-04	Eualus barbatus	Eualus	Hippolytidae	Decapods of Pacific and Atlantic
FCDPA036-04	Eualus biunguis	Eualus	Hippolytidae	Decapods of Pacific and Atlantic
FCDPA037-04	Eualus biunguis	Eualus	Hippolytidae	Decapods of Pacific and Atlantic
FCDPA038-04	Eualus biunguis	Eualus	Hippolytidae	Decapods of Pacific and Atlantic
FCDPA039-04	Eualus biunguis	Eualus	Hippolytidae	Decapods of Pacific and Atlantic
WW1014-08	Eualus fabricii	Eualus	Hippolytidae	Crustaceans of the St. Lawrence Gulf
WW433-08	Eualus fabricii	Eualus	Hippolytidae	Crustaceans of the St. Lawrence Gulf
FCDPA087-04	Eualus gaimardi	Eualus	Hippolytidae	This study
JSDSV017-09	Eualus gaimardi	Eualus	Hippolytidae	Decapods of Pacific and Atlantic
WWGSL127-08	Eualus macilentus	Eualus	Hippolytidae	Crustaceans of the St. Lawrence Gulf
WWGSL100-08	Eualus macilentus	Eualus	Hippolytidae	Crustaceans of the St. Lawrence Gulf
WW728-08	Eualus macilentus	Eualus	Hippolytidae	Crustaceans of the St. Lawrence Gulf
WW729-08	Eualus macilentus	Eualus	Hippolytidae	Crustaceans of the St. Lawrence Gulf
WW088-07	Eualus macilentus	Eualus	Hippolytidae	Crustaceans of the St. Lawrence Gulf
WW089-07	Eualus macilentus	Eualus	Hippolytidae	Crustaceans of the St. Lawrence Gulf
FCDPA126-04	Eualus suckleyi	Eualus	Hippolytidae	Decapods of Pacific and Atlantic
FCDPA127-04	Eualus suckleyi	Eualus	Hippolytidae	Decapods of Pacific and Atlantic
FCDPA040-04	Eualus suckleyi	Eualus	Hippolytidae	Decapods of Pacific and Atlantic
GBCMD0553-06	Euastacus armatus	Euastacus	Parastacidae	Genbank Crustacea Malac.
GBCMD0554-06	Euastacus armatus	Euastacus	Parastacidae	Genbank Crustacea Malac.
GBCMD0555-06	Euastacus armatus	Euastacus	Parastacidae	Genbank Crustacea Malac.
GBCMD0556-06	Euastacus australasiensis	Euastacus	Parastacidae	Genbank Crustacea Malac.
GBCMD0557-06	Euastacus australasiensis	Euastacus	Parastacidae	Genbank Crustacea Malac.
GBCMD0558-06	Euastacus australasiensis	Euastacus	Parastacidae	Genbank Crustacea Malac.
GBCMD0559-06	Euastacus australasiensis	Euastacus	Parastacidae	Genbank Crustacea Malac.
GBCMD0560-06	Euastacus balanensis	Euastacus	Parastacidae	Genbank Crustacea Malac.
GBCMD0561-06	Euastacus balanensis	Euastacus	Parastacidae	Genbank Crustacea Malac.
GBCMD0562-06	Euastacus balanensis	Euastacus	Parastacidae	Genbank Crustacea Malac.
GBCMD0563-06	Euastacus balanensis	Euastacus	Parastacidae	Genbank Crustacea Malac.
GBCMD0564-06	Euastacus balanensis	Euastacus	Parastacidae	Genbank Crustacea Malac.
GBCMD0565-06	Euastacus balanensis	Euastacus	Parastacidae	Genbank Crustacea Malac.
GBCMD0566-06	Euastacus balanensis	Euastacus	Parastacidae	Genbank Crustacea Malac.
GBCMD0567-06	Euastacus balanensis	Euastacus	Parastacidae	Genbank Crustacea Malac.
GBCMD0569-06	Euastacus balanensis	Euastacus	Parastacidae	Genbank Crustacea Malac.
GBCMD0570-06	Euastacus balanensis	Euastacus	Parastacidae	Genbank Crustacea Malac.
GBCMD0574-06	Euastacus bindal	Euastacus	Parastacidae	Genbank Crustacea Malac.
GBCMD0150-06	Euastacus bispinosus	Euastacus	Parastacidae	Genbank Crustacea Malac.
GBCMD0575-06	Euastacus bispinosus	Euastacus	Parastacidae	Genbank Crustacea Malac.
GBCMD0576-06	Euastacus brachythorax	Euastacus	Parastacidae	Genbank Crustacea Malac.
GBCMD0577-06	Euastacus brachythorax	Euastacus	Parastacidae	Genbank Crustacea Malac.
GBCMD0578-06	Euastacus clarkae	Euastacus	Parastacidae	Genbank Crustacea Malac.
GBCMD0579-06	Euastacus clarkae	Euastacus	Parastacidae	Genbank Crustacea Malac.
GBCMD0363-06	Euastacus claytoni	Euastacus	Parastacidae	Genbank Crustacea Malac.
GBCMD0580-06	Euastacus claytoni	Euastacus	Parastacidae	Genbank Crustacea Malac.
GBCMD0581-06	Euastacus claytoni	Euastacus	Parastacidae	Genbank Crustacea Malac.
GBCMD0582-06	Euastacus crassus	Euastacus	Parastacidae	Genbank Crustacea Malac.
GBCMD0583-06	Euastacus crassus	Euastacus	Parastacidae	Genbank Crustacea Malac.
GBCMD0584-06	Euastacus crassus	Euastacus	Parastacidae	Genbank Crustacea Malac.
GBCMD0585-06	Euastacus dangadi	Euastacus	Parastacidae	Genbank Crustacea Malac.
GBCMD0586-06	Euastacus dangadi	Euastacus	Parastacidae	Genbank Crustacea Malac.
GBCMD0364-06	Euastacus dharawalus	Euastacus	Parastacidae	Genbank Crustacea Malac.
GBCMD0587-06	Euastacus dharawalus	Euastacus	Parastacidae	Genbank Crustacea Malac.
GBCMD0588-06	Euastacus dharawalus	Euastacus	Parastacidae	Genbank Crustacea Malac.
GBCMD0589-06	Euastacus diversus	Euastacus	Parastacidae	Genbank Crustacea Malac.
GBCMD0590-06	Euastacus diversus	Euastacus	Parastacidae	Genbank Crustacea Malac.
GBCMD0591-06	Euastacus fleckeri	Euastacus	Parastacidae	Genbank Crustacea Malac.
GBCMD0592-06	Euastacus fleckeri	Euastacus	Parastacidae	Genbank Crustacea Malac.
GBCMD0593-06	Euastacus gamilaroi	Euastacus	Parastacidae	Genbank Crustacea Malac.
GBCMD0594-06	Euastacus gamilaroi	Euastacus	Parastacidae	Genbank Crustacea Malac.
GBCMD0595-06	Euastacus gumar	Euastacus	Parastacidae	Genbank Crustacea Malac.
GBCMD0596-06	Euastacus gumar	Euastacus	Parastacidae	Genbank Crustacea Malac.
GBCMD0597-06	Euastacus guwinus	Euastacus	Parastacidae	Genbank Crustacea Malac.
GBCMD0598-06	Euastacus guwinus	Euastacus	Parastacidae	Genbank Crustacea Malac.
GBCMD0599-06	Euastacus guwinus	Euastacus	Parastacidae	Genbank Crustacea Malac.
GBCMD0600-06	Euastacus guwinus	Euastacus	Parastacidae	Genbank Crustacea Malac.
GBCMD0601-06	Euastacus hystricosus	Euastacus	Parastacidae	Genbank Crustacea Malac.
GBCMD0602-06	Euastacus hystricosus	Euastacus	Parastacidae	Genbank Crustacea Malac.
GBCMD0603-06	Euastacus hystricosus	Euastacus	Parastacidae	Genbank Crustacea Malac.
GBCMD0604-06	Euastacus jagara	Euastacus	Parastacidae	Genbank Crustacea Malac.
GBCMD0605-06	Euastacus jagara	Euastacus	Parastacidae	Genbank Crustacea Malac.
GBCMD0606-06	Euastacus kershawi	Euastacus	Parastacidae	Genbank Crustacea Malac.
GBCMD0607-06	Euastacus kershawi	Euastacus	Parastacidae	Genbank Crustacea Malac.
GBCMD0608-06	Euastacus maidae	Euastacus	Parastacidae	Genbank Crustacea Malac.
GBCMD0609-06	Euastacus maidae	Euastacus	Parastacidae	Genbank Crustacea Malac.
GBCMD0610-06	Euastacus mirangudjin	Euastacus	Parastacidae	Genbank Crustacea Malac.
GBCMD0611-06	Euastacus mirangudjin	Euastacus	Parastacidae	Genbank Crustacea Malac.
GBCMD0612-06	Euastacus monteithorum	Euastacus	Parastacidae	Genbank Crustacea Malac.
GBCMD0613-06	Euastacus neohirsutus	Euastacus	Parastacidae	Genbank Crustacea Malac.
GBCMD0614-06	Euastacus neohirsutus	Euastacus	Parastacidae	Genbank Crustacea Malac.
GBCMD0615-06	Euastacus neohirsutus	Euastacus	Parastacidae	Genbank Crustacea Malac.
GBCMD0616-06	Euastacus polysetosus	Euastacus	Parastacidae	Genbank Crustacea Malac.
GBCMD0617-06	Euastacus polysetosus	Euastacus	Parastacidae	Genbank Crustacea Malac.
GBCMD0618-06	Euastacus reductus	Euastacus	Parastacidae	Genbank Crustacea Malac.
GBCMD0619-06	Euastacus rieki	Euastacus	Parastacidae	Genbank Crustacea Malac.
GBCMD0620-06	Euastacus rieki	Euastacus	Parastacidae	Genbank Crustacea Malac.
GBCMD0621-06	Euastacus robertsi	Euastacus	Parastacidae	Genbank Crustacea Malac.
GBCMD0622-06	Euastacus robertsi	Euastacus	Parastacidae	Genbank Crustacea Malac.
GBCMD0623-06	Euastacus robertsi	Euastacus	Parastacidae	Genbank Crustacea Malac.
GBCMD0624-06	Euastacus robertsi	Euastacus	Parastacidae	Genbank Crustacea Malac.
GBCMD0625-06	Euastacus robertsi	Euastacus	Parastacidae	Genbank Crustacea Malac.
GBCMD0626-06	Euastacus robertsi	Euastacus	Parastacidae	Genbank Crustacea Malac.
GBCMD0627-06	Euastacus robertsi	Euastacus	Parastacidae	Genbank Crustacea Malac.
GBCMD0628-06	Euastacus robertsi	Euastacus	Parastacidae	Genbank Crustacea Malac.
GBCMD0629-06	Euastacus robertsi	Euastacus	Parastacidae	Genbank Crustacea Malac.
GBCMD0630-06	Euastacus robertsi	Euastacus	Parastacidae	Genbank Crustacea Malac.
GBCMD0632-06	Euastacus setosus	Euastacus	Parastacidae	Genbank Crustacea Malac.
GBCMD0633-06	Euastacus setosus	Euastacus	Parastacidae	Genbank Crustacea Malac.
GBCMD0636-06	Euastacus spinifer	Euastacus	Parastacidae	Genbank Crustacea Malac.
GBCMD0637-06	Euastacus spinifer	Euastacus	Parastacidae	Genbank Crustacea Malac.
GBCMD0638-06	Euastacus spinifer	Euastacus	Parastacidae	Genbank Crustacea Malac.
GBCMD0639-06	Euastacus spinifer	Euastacus	Parastacidae	Genbank Crustacea Malac.
GBCMD0640-06	Euastacus spinifer	Euastacus	Parastacidae	Genbank Crustacea Malac.
GBCMD0641-06	Euastacus spinifer	Euastacus	Parastacidae	Genbank Crustacea Malac.
GBCMD0642-06	Euastacus sulcatus	Euastacus	Parastacidae	Genbank Crustacea Malac.
GBCMD0643-06	Euastacus sulcatus	Euastacus	Parastacidae	Genbank Crustacea Malac.
GBCMD0644-06	Euastacus sulcatus	Euastacus	Parastacidae	Genbank Crustacea Malac.
GBCMD0645-06	Euastacus sulcatus	Euastacus	Parastacidae	Genbank Crustacea Malac.
GBCMD0647-06	Euastacus sulcatus	Euastacus	Parastacidae	Genbank Crustacea Malac.
GBCMD0648-06	Euastacus suttoni	Euastacus	Parastacidae	Genbank Crustacea Malac.
GBCMD0649-06	Euastacus suttoni	Euastacus	Parastacidae	Genbank Crustacea Malac.
GBCMD0652-06	Euastacus valentulus	Euastacus	Parastacidae	Genbank Crustacea Malac.
GBCMD0653-06	Euastacus valentulus	Euastacus	Parastacidae	Genbank Crustacea Malac.
GBCMD0654-06	Euastacus woiwuru	Euastacus	Parastacidae	Genbank Crustacea Malac.
GBCMD0655-06	Euastacus woiwuru	Euastacus	Parastacidae	Genbank Crustacea Malac.
GBCMD0656-06	Euastacus yanga	Euastacus	Parastacidae	Genbank Crustacea Malac.
GBCMD0657-06	Euastacus yanga	Euastacus	Parastacidae	Genbank Crustacea Malac.
GBCMD0658-06	Euastacus yanga	Euastacus	Parastacidae	Genbank Crustacea Malac.
GBCMD0659-06	Euastacus yanga	Euastacus	Parastacidae	Genbank Crustacea Malac.
GBCMD0660-06	Euastacus yanga	Euastacus	Parastacidae	Genbank Crustacea Malac.
GBCMD0661-06	Euastacus yarraensis	Euastacus	Parastacidae	Genbank Crustacea Malac.
GBCMD0662-06	Euastacus yarraensis	Euastacus	Parastacidae	Genbank Crustacea Malac.
GBCMD0663-06	Euastacus yarraensis	Euastacus	Parastacidae	Genbank Crustacea Malac.
GBCMD0664-06	Euastacus yigara	Euastacus	Parastacidae	Genbank Crustacea Malac.
GBCMD0665-06	Euastacus yigara	Euastacus	Parastacidae	Genbank Crustacea Malac.
GBCMD0485-06	Eumunida annulosa	Eumunida	Chirostylidae	Genbank Crustacea Malac.
GBCMD0487-06	Eumunida annulosa	Eumunida	Chirostylidae	Genbank Crustacea Malac.
GBCMD0673-06	Eumunida annulosa	Eumunida	Chirostylidae	Genbank Crustacea Malac.
GBCMD0674-06	Eumunida annulosa	Eumunida	Chirostylidae	Genbank Crustacea Malac.
GBCMD3293-09	Eumunida annulosa	Eumunida	Chirostylidae	Genbank Crustacea Malac.
GBCMD3289-09	Eumunida annulosa	Eumunida	Chirostylidae	Genbank Crustacea Malac.
GBCMD3238-09	Eumunida annulosa	Eumunida	Chirostylidae	Genbank Crustacea Malac.
GBCMD3189-09	Eumunida annulosa	Eumunida	Chirostylidae	Genbank Crustacea Malac.
GBCMD3180-09	Eumunida annulosa	Eumunida	Chirostylidae	Genbank Crustacea Malac.
GBCMD3154-09	Eumunida annulosa	Eumunida	Chirostylidae	Genbank Crustacea Malac.
GBCMD3309-09	Eumunida capillata	Eumunida	Chirostylidae	Genbank Crustacea Malac.
GBCMD3308-09	Eumunida capillata	Eumunida	Chirostylidae	Genbank Crustacea Malac.
GBCMD3307-09	Eumunida capillata	Eumunida	Chirostylidae	Genbank Crustacea Malac.
GBCMD3313-09	Eumunida keijii	Eumunida	Chirostylidae	Genbank Crustacea Malac.
GBCMD3312-09	Eumunida keijii	Eumunida	Chirostylidae	Genbank Crustacea Malac.
GBCMD3310-09	Eumunida keijii	Eumunida	Chirostylidae	Genbank Crustacea Malac.
GBCMD3136-09	Eumunida keijii	Eumunida	Chirostylidae	Genbank Crustacea Malac.
GBCMD3153-09	Eumunida laevimana	Eumunida	Chirostylidae	Genbank Crustacea Malac.
GBCMD3142-09	Eumunida laevimana	Eumunida	Chirostylidae	Genbank Crustacea Malac.
GBCMD3141-09	Eumunida laevimana	Eumunida	Chirostylidae	Genbank Crustacea Malac.
GBCMD3140-09	Eumunida laevimana	Eumunida	Chirostylidae	Genbank Crustacea Malac.
GBCMD3107-09	Eumunida marginata	Eumunida	Chirostylidae	Genbank Crustacea Malac.
GBCMD3148-09	Eumunida minor	Eumunida	Chirostylidae	Genbank Crustacea Malac.
GBCMD3103-09	Eumunida minor	Eumunida	Chirostylidae	Genbank Crustacea Malac.
GBCMD3102-09	Eumunida minor	Eumunida	Chirostylidae	Genbank Crustacea Malac.
GBCMD3101-09	Eumunida minor	Eumunida	Chirostylidae	Genbank Crustacea Malac.
GBCMD3100-09	Eumunida minor	Eumunida	Chirostylidae	Genbank Crustacea Malac.
GBCMD3099-09	Eumunida minor	Eumunida	Chirostylidae	Genbank Crustacea Malac.
GBCMD3098-09	Eumunida minor	Eumunida	Chirostylidae	Genbank Crustacea Malac.
GBCMD3097-09	Eumunida minor	Eumunida	Chirostylidae	Genbank Crustacea Malac.
GBCMD3096-09	Eumunida minor	Eumunida	Chirostylidae	Genbank Crustacea Malac.
GBCMD3104-09	Eumunida multilineata	Eumunida	Chirostylidae	Genbank Crustacea Malac.
GBCMD3093-09	Eumunida picta	Eumunida	Chirostylidae	Genbank Crustacea Malac.
GBCMD3092-09	Eumunida picta	Eumunida	Chirostylidae	Genbank Crustacea Malac.
GBCMD3094-09	Eumunida picta	Eumunida	Chirostylidae	Genbank Crustacea Malac.
GBCMD3152-09	Eumunida similior	Eumunida	Chirostylidae	Genbank Crustacea Malac.
GBCMD3150-09	Eumunida spinosa	Eumunida	Chirostylidae	Genbank Crustacea Malac.
GBCMD3149-09	Eumunida spinosa	Eumunida	Chirostylidae	Genbank Crustacea Malac.
GBCMD3117-09	Eumunida spinosa	Eumunida	Chirostylidae	Genbank Crustacea Malac.
GBCMD3116-09	Eumunida spinosa	Eumunida	Chirostylidae	Genbank Crustacea Malac.
GBCMD3115-09	Eumunida spinosa	Eumunida	Chirostylidae	Genbank Crustacea Malac.
GBCMD3114-09	Eumunida spinosa	Eumunida	Chirostylidae	Genbank Crustacea Malac.
GBCMD3113-09	Eumunida spinosa	Eumunida	Chirostylidae	Genbank Crustacea Malac.
GBCMD3111-09	Eumunida spinosa	Eumunida	Chirostylidae	Genbank Crustacea Malac.
GBCMD3110-09	Eumunida spinosa	Eumunida	Chirostylidae	Genbank Crustacea Malac.
GBCMD3108-09	Eumunida spinosa	Eumunida	Chirostylidae	Genbank Crustacea Malac.
GBCMD3091-09	Eumunida squamifera	Eumunida	Chirostylidae	Genbank Crustacea Malac.
GBCMD3090-09	Eumunida squamifera	Eumunida	Chirostylidae	Genbank Crustacea Malac.
GBCMD0493-06	Eumunida sternomaculata	Eumunida	Chirostylidae	Genbank Crustacea Malac.
GBCMD0494-06	Eumunida sternomaculata	Eumunida	Chirostylidae	Genbank Crustacea Malac.
GBCMD3254-09	Eumunida sternomaculata	Eumunida	Chirostylidae	Genbank Crustacea Malac.
GBCMD3225-09	Eumunida sternomaculata	Eumunida	Chirostylidae	Genbank Crustacea Malac.
GBCMD3224-09	Eumunida sternomaculata	Eumunida	Chirostylidae	Genbank Crustacea Malac.
GBCMD3217-09	Eumunida sternomaculata	Eumunida	Chirostylidae	Genbank Crustacea Malac.
GBCMD3200-09	Eumunida sternomaculata	Eumunida	Chirostylidae	Genbank Crustacea Malac.
GBCMD3192-09	Eumunida sternomaculata	Eumunida	Chirostylidae	Genbank Crustacea Malac.
GBCMD3174-09	Eumunida sternomaculata	Eumunida	Chirostylidae	Genbank Crustacea Malac.
GBCMD3167-09	Eumunida sternomaculata	Eumunida	Chirostylidae	Genbank Crustacea Malac.
GBCMD3088-09	Eumunida treguieri	Eumunida	Chirostylidae	Genbank Crustacea Malac.
GBCMD3298-09	Eumunida treguieri	Eumunida	Chirostylidae	Genbank Crustacea Malac.
GBCMD3292-09	Eumunida treguieri	Eumunida	Chirostylidae	Genbank Crustacea Malac.
GBCMD3291-09	Eumunida treguieri	Eumunida	Chirostylidae	Genbank Crustacea Malac.
GBCMD3139-09	Eumunida treguieri	Eumunida	Chirostylidae	Genbank Crustacea Malac.
GBCMD3138-09	Eumunida treguieri	Eumunida	Chirostylidae	Genbank Crustacea Malac.
GBCMD3134-09	Eumunida treguieri	Eumunida	Chirostylidae	Genbank Crustacea Malac.
GBCMD3133-09	Eumunida treguieri	Eumunida	Chirostylidae	Genbank Crustacea Malac.
GBCMD3643-09	Exopalaemon carinicauda	Exopalaemon	Palaemonidae	Genbank Crustacea Malac.
GBCMD3817-09	Exopalaemon carinicauda	Exopalaemon	Palaemonidae	Genbank Crustacea Malac.
GBCMD2474-09	Exopalaemon styliferus	Exopalaemon	Palaemonidae	Genbank Crustacea Malac.
GBCMD2443-08	Farfantepenaeus notialis	Farfantepenaeus	Penaeidae	Genbank Crustacea Malac.
GBCMD3087-09	Farfantepenaeus notialis	Farfantepenaeus	Penaeidae	Genbank Crustacea Malac.
GBCMD0901-06	Farfantepenaeus notialis	Farfantepenaeus	Penaeidae	Genbank Crustacea Malac.
GBCMD924-07	Fenneropenaeus chinensis	Fenneropenaeus	Penaeidae	Genbank Crustacea Malac.
GBCMD902-07	Fenneropenaeus chinensis	Fenneropenaeus	Penaeidae	Genbank Crustacea Malac.
GBCMD1943-08	Fenneropenaeus chinensis	Fenneropenaeus	Penaeidae	Genbank Crustacea Malac.
JSDPX073-08	Funchalia villose	Funchalia	Benthesicymidae	This study
GBCMD0091-06	Gaetice depressus	Gaetice	Varunidae	Genbank Crustacea Malac.
GBCMD0176-06	Gaetice depressus	Gaetice	Varunidae	Genbank Crustacea Malac.
JSDUK030-08	Galathea dispersa	Galathea	Galatheidae	This study
GBCMD0148-06	Geocharax falcata	Geocharax	Parastacidae	Genbank Crustacea Malac.
GBCMD969-07	Geothelphusa albogilva	Geothelphusa	Potamidae	Genbank Crustacea Malac.
GBCMD968-07	Geothelphusa albogilva	Geothelphusa	Potamidae	Genbank Crustacea Malac.
GBCMD967-07	Geothelphusa albogilva	Geothelphusa	Potamidae	Genbank Crustacea Malac.
GBCMD966-07	Geothelphusa albogilva	Geothelphusa	Potamidae	Genbank Crustacea Malac.
GBCMD965-07	Geothelphusa albogilva	Geothelphusa	Potamidae	Genbank Crustacea Malac.
GBCMD981-07	Geothelphusa ancylophallus	Geothelphusa	Potamidae	Genbank Crustacea Malac.
GBCMD980-07	Geothelphusa ancylophallus	Geothelphusa	Potamidae	Genbank Crustacea Malac.
GBCMD3492-09	Geothelphusa ancylophallus	Geothelphusa	Potamidae	Genbank Crustacea Malac.
GBCMD1001-07	Geothelphusa aramotoi	Geothelphusa	Potamidae	Genbank Crustacea Malac.
GBCMD1007-07	Geothelphusa bicolor	Geothelphusa	Potamidae	Genbank Crustacea Malac.
GBCMD2940-09	Geothelphusa candidiensis	Geothelphusa	Potamidae	Genbank Crustacea Malac.
GBCMD2939-09	Geothelphusa candidiensis	Geothelphusa	Potamidae	Genbank Crustacea Malac.
GBCMD0898-06	Geothelphusa dehaani	Geothelphusa	Potamidae	Genbank Crustacea Malac.
GBCMD0004-06	Geothelphusa dehaani	Geothelphusa	Potamidae	Genbank Crustacea Malac.
GBCMD1041-07	Geothelphusa dehaani	Geothelphusa	Potamidae	Genbank Crustacea Malac.
GBCMD1009-07	Geothelphusa ferruginea	Geothelphusa	Potamidae	Genbank Crustacea Malac.
GBCMD1002-07	Geothelphusa miyazakii	Geothelphusa	Potamidae	Genbank Crustacea Malac.
GBCMD3495-09	Geothelphusa olea	Geothelphusa	Potamidae	Genbank Crustacea Malac.
GBCMD3493-09	Geothelphusa olea	Geothelphusa	Potamidae	Genbank Crustacea Malac.
GBCMD992-07	Geothelphusa olea	Geothelphusa	Potamidae	Genbank Crustacea Malac.
GBCMD991-07	Geothelphusa olea	Geothelphusa	Potamidae	Genbank Crustacea Malac.
GBCMD990-07	Geothelphusa olea	Geothelphusa	Potamidae	Genbank Crustacea Malac.
GBCMD989-07	Geothelphusa olea	Geothelphusa	Potamidae	Genbank Crustacea Malac.
GBCMD987-07	Geothelphusa olea	Geothelphusa	Potamidae	Genbank Crustacea Malac.
GBCMD985-07	Geothelphusa olea	Geothelphusa	Potamidae	Genbank Crustacea Malac.
GBCMD984-07	Geothelphusa olea	Geothelphusa	Potamidae	Genbank Crustacea Malac.
GBCMD983-07	Geothelphusa olea	Geothelphusa	Potamidae	Genbank Crustacea Malac.
GBCMD3491-09	Geothelphusa pingtung	Geothelphusa	Potamidae	Genbank Crustacea Malac.
GBCMD3490-09	Geothelphusa pingtung	Geothelphusa	Potamidae	Genbank Crustacea Malac.
GBCMD3489-09	Geothelphusa pingtung	Geothelphusa	Potamidae	Genbank Crustacea Malac.
GBCMD3488-09	Geothelphusa pingtung	Geothelphusa	Potamidae	Genbank Crustacea Malac.
GBCMD974-07	Geothelphusa pingtung	Geothelphusa	Potamidae	Genbank Crustacea Malac.
GBCMD973-07	Geothelphusa pingtung	Geothelphusa	Potamidae	Genbank Crustacea Malac.
GBCMD972-07	Geothelphusa pingtung	Geothelphusa	Potamidae	Genbank Crustacea Malac.
GBCMD971-07	Geothelphusa pingtung	Geothelphusa	Potamidae	Genbank Crustacea Malac.
GBCMD970-07	Geothelphusa pingtung	Geothelphusa	Potamidae	Genbank Crustacea Malac.
GBCMD1000-07	Geothelphusa sakamotoana	Geothelphusa	Potamidae	Genbank Crustacea Malac.
GBCMD2943-09	Geothelphusa siasiat	Geothelphusa	Potamidae	Genbank Crustacea Malac.
GBCMD2942-09	Geothelphusa siasiat	Geothelphusa	Potamidae	Genbank Crustacea Malac.
GBCMD2941-09	Geothelphusa siasiat	Geothelphusa	Potamidae	Genbank Crustacea Malac.
GBCMD2935-09	Geothelphusa tali	Geothelphusa	Potamidae	Genbank Crustacea Malac.
GBCMD964-07	Geothelphusa tawu	Geothelphusa	Potamidae	Genbank Crustacea Malac.
GBCMD3502-09	Geothelphusa tawu	Geothelphusa	Potamidae	Genbank Crustacea Malac.
GBCMD3501-09	Geothelphusa tawu	Geothelphusa	Potamidae	Genbank Crustacea Malac.
GBCMD3500-09	Geothelphusa tawu	Geothelphusa	Potamidae	Genbank Crustacea Malac.
GBCMD3499-09	Geothelphusa tawu	Geothelphusa	Potamidae	Genbank Crustacea Malac.
GBCMD3498-09	Geothelphusa tawu	Geothelphusa	Potamidae	Genbank Crustacea Malac.
GBCMD1010-07	Geothelphusa tawu	Geothelphusa	Potamidae	Genbank Crustacea Malac.
FCDOP247-07	Geryon longipes	Geryon	Geryonidae	This study
FCDOP248-07	Geryon longipes	Geryon	Geryonidae	This study
FCDOP250-07	Geryon longipes	Geryon	Geryonidae	This study
JSDME082-08	Geryon longipes	Geryon	Geryonidae	This study
JSDME083-08	Geryon longipes	Geryon	Geryonidae	This study
JSDPX095-08	Geryon longipes	Geryon	Geryonidae	This study
JSDPX096-08	Geryon longipes	Geryon	Geryonidae	This study
JSDSC018-09	Geryon longipes	Geryon	Geryonidae	This study
JSDSC019-09	Geryon longipes	Geryon	Geryonidae	This study
JSDSC020-09	Geryon longipes	Geryon	Geryonidae	This study
FCDOP056-07	Goneplax rhomboides	Goneplax	Goneplacidae	This study
FCDOP057-07	Goneplax rhomboides	Goneplax	Goneplacidae	This study
FCDOP019-07	Goneplax rhomboides	Goneplax	Goneplacidae	This study
FCDOP020-07	Goneplax rhomboides	Goneplax	Goneplacidae	This study
FCDOP113-07	Goneplax rhomboides	Goneplax	Goneplacidae	This study
FCDOP115-07	Goneplax rhomboides	Goneplax	Goneplacidae	This study
JSDPX113-08	Goneplax rhomboides	Goneplax	Goneplacidae	This study
JSDUK037-08	Goneplax rhomboides	Goneplax	Goneplacidae	This study
JSDUK039-08	Goneplax rhomboides	Goneplax	Goneplacidae	This study
JSDUK041-08	Goneplax rhomboides	Goneplax	Goneplacidae	This study
JSDAZ028-08	Grapsus adscensioris	Grapsus	Grapsidae	This study
JSDAZ029-08	Grapsus adscensioris	Grapsus	Grapsidae	This study
JSDAZ030-08	Grapsus adscensioris	Grapsus	Grapsidae	This study
GBCMD0547-06	Guinotia dentata	Guinotia	Pseudothelphusidae	Genbank Crustacea Malac.
GBCMD3977-09	Halicarcinus cookii	Halicarcinus	Hymenosomatidae	Genbank Crustacea Malac.
GBCMD3978-09	Halicarcinus innominatus	Halicarcinus	Hymenosomatidae	Genbank Crustacea Malac.
GBCMD3979-09	Halicarcinus ovatus	Halicarcinus	Hymenosomatidae	Genbank Crustacea Malac.
GBCMD3976-09	Halicarcinus varius	Halicarcinus	Hymenosomatidae	Genbank Crustacea Malac.
GBCMD0783-06	Halocaridina rubra	Halocaridina	Atyidae	Genbank Crustacea Malac.
GBCMD0804-06	Halocaridina rubra	Halocaridina	Atyidae	Genbank Crustacea Malac.
GBCMD0812-06	Halocaridina rubra	Halocaridina	Atyidae	Genbank Crustacea Malac.
GBCMD0816-06	Halocaridina rubra	Halocaridina	Atyidae	Genbank Crustacea Malac.
GBCMD0851-06	Halocaridina rubra	Halocaridina	Atyidae	Genbank Crustacea Malac.
GBCMD1478-07	Halocaridina rubra	Halocaridina	Atyidae	Genbank Crustacea Malac.
GBCMD1474-07	Halocaridina rubra	Halocaridina	Atyidae	Genbank Crustacea Malac.
GBCMD3461-09	Halocaridina rubra	Halocaridina	Atyidae	Genbank Crustacea Malac.
GBCMD1443-07	Halocaridina rubra	Halocaridina	Atyidae	Genbank Crustacea Malac.
GBCMD1440-07	Halocaridina rubra	Halocaridina	Atyidae	Genbank Crustacea Malac.
GBCMD1433-07	Halocaridinides trigonophthalma	Halocaridinides	Atyidae	Genbank Crustacea Malac.
GBCMD1432-07	Halocaridinides trigonophthalma	Halocaridinides	Atyidae	Genbank Crustacea Malac.
GBCMD1431-07	Halocaridinides trigonophthalma	Halocaridinides	Atyidae	Genbank Crustacea Malac.
GBCMD1430-07	Halocaridinides trigonophthalma	Halocaridinides	Atyidae	Genbank Crustacea Malac.
GBCMD3456-09	Halocaridinides trigonophthalma	Halocaridinides	Atyidae	Genbank Crustacea Malac.
GBCMD1754-08	Helicana doerjesi	Helicana	Varunidae	Genbank Crustacea Malac.
GBCMD1756-08	Helicana japonica	Helicana	Varunidae	Genbank Crustacea Malac.
GBCMD1755-08	Helicana japonica	Helicana	Varunidae	Genbank Crustacea Malac.
GBCMD1758-08	Helicana wuana	Helicana	Varunidae	Genbank Crustacea Malac.
GBCMD1757-08	Helicana wuana	Helicana	Varunidae	Genbank Crustacea Malac.
GBCMD1765-08	Helice formosensis	Helice	Varunidae	Genbank Crustacea Malac.
GBCMD1764-08	Helice formosensis	Helice	Varunidae	Genbank Crustacea Malac.
GBCMD1763-08	Helice latimera	Helice	Varunidae	Genbank Crustacea Malac.
GBCMD1762-08	Helice tientsinensis	Helice	Varunidae	Genbank Crustacea Malac.
GBCMD1761-08	Helice tientsinensis	Helice	Varunidae	Genbank Crustacea Malac.
GBCMD1760-08	Helice tridens	Helice	Varunidae	Genbank Crustacea Malac.
GBCMD1759-08	Helice tridens	Helice	Varunidae	Genbank Crustacea Malac.
GBCMD0092-06	Hemigrapsus sanguineus	Hemigrapsus	Varunidae	Genbank Crustacea Malac.
GBCMD1891-08	Hemigrapsus sanguineus	Hemigrapsus	Varunidae	Genbank Crustacea Malac.
GBCMD1886-08	Hemigrapsus sanguineus	Hemigrapsus	Varunidae	Genbank Crustacea Malac.
GBCMD1883-08	Hemigrapsus sanguineus	Hemigrapsus	Varunidae	Genbank Crustacea Malac.
GBCMD1880-08	Hemigrapsus sanguineus	Hemigrapsus	Varunidae	Genbank Crustacea Malac.
GBCMD1877-08	Hemigrapsus sanguineus	Hemigrapsus	Varunidae	Genbank Crustacea Malac.
GBCMD1873-08	Hemigrapsus sanguineus	Hemigrapsus	Varunidae	Genbank Crustacea Malac.
GBCMD1872-08	Hemigrapsus sanguineus	Hemigrapsus	Varunidae	Genbank Crustacea Malac.
GBCMD1871-08	Hemigrapsus sanguineus	Hemigrapsus	Varunidae	Genbank Crustacea Malac.
GBCMD1870-08	Hemigrapsus sanguineus	Hemigrapsus	Varunidae	Genbank Crustacea Malac.
GBCMD2475-09	Hemigrapsus sexdentatus	Hemigrapsus	Varunidae	Genbank Crustacea Malac.
GBCMD3351-09	Herbstia condyliata	Herbstia	Majidae	This study
JSDAZ087-08	Herbstia condyliata	Herbstia	Majidae	This study
JSDAZ088-08	Herbstia condyliata	Herbstia	Majidae	Genbank Crustacea Malac.
GBCMD3367-09	Heterocrypta occidentalis	Heterocrypta	Parthenopidae	Genbank Crustacea Malac.
GBCMD1038-07	Himalayapotamon atkinsonianum	Himalayapotamon	Potamidae	Genbank Crustacea Malac.
GBCMD0471-06	Hobbseus valleculus	Hobbseus	Cambaridae	Genbank Crustacea Malac.
GBCMD4310-09	Homalaspis plana	Homalaspis	Platyxanthidae	Genbank Crustacea Malac.
GBCMD2637-09	Homarus americanus	Homarus	Nephropidae	Crustaceans of the St. Lawrence Gulf
WW869-08	Homarus americanus	Homarus	Nephropidae	Crustaceans of the St. Lawrence Gulf
WW870-08	Homarus americanus	Homarus	Nephropidae	Crustaceans of the St. Lawrence Gulf
WW874-08	Homarus americanus	Homarus	Nephropidae	Crustaceans of the St. Lawrence Gulf
WW098-07	Homarus americanus	Homarus	Nephropidae	Crustaceans of the St. Lawrence Gulf
WW099-07	Homarus americanus	Homarus	Nephropidae	Genbank Crustacea Malac.
GBCMD4295-09	Homarus gammarus	Homarus	Nephropidae	Genbank Crustacea Malac.
JSDPX149-08	Homola barbata	Homola	Homolidae	This study
FCDPH064-07	Homola barbata	Homola	Homolidae	This study
GBCMD3362-09	Hyas araneus	Hyas	Majidae	Crustaceans of the St. Lawrence Gulf
WW876-08	Hyas araneus	Hyas	Majidae	Crustaceans of the St. Lawrence Gulf
WW877-08	Hyas araneus	Hyas	Majidae	Crustaceans of the St. Lawrence Gulf
WW096-07	Hyas araneus	Hyas	Majidae	Crustaceans of the St. Lawrence Gulf
WW119-07	Hyas araneus	Hyas	Majidae	Crustaceans of the St. Lawrence Gulf
JSDSV007-09	Hyas araneus	Hyas	Majidae	Crustaceans of the St. Lawrence Gulf
JSDSV008-09	Hyas araneus	Hyas	Majidae	Crustaceans of the St. Lawrence Gulf
WW858-08	Hyas araneus	Hyas	Majidae	This study
WW644-08	Hyas araneus	Hyas	Majidae	This study
WW651-08	Hyas araneus	Hyas	Majidae	Genbank Crustacea Malac.
WW879-08	Hyas coarctatus	Hyas	Majidae	Crustaceans of the St. Lawrence Gulf
WW881-08	Hyas coarctatus	Hyas	Majidae	Crustaceans of the St. Lawrence Gulf
WW097-07	Hyas coarctatus	Hyas	Majidae	Crustaceans of the St. Lawrence Gulf
WW120-07	Hyas coarctatus	Hyas	Majidae	Crustaceans of the St. Lawrence Gulf
JSDUK176-08	Hyas coarctatus	Hyas	Majidae	Crustaceans of the St. Lawrence Gulf
WW650-08	Hyas coarctatus	Hyas	Majidae	Crustaceans of the St. Lawrence Gulf
WW646-08	Hyas coarctatus	Hyas	Majidae	Crustaceans of the St. Lawrence Gulf
WW647-08	Hyas coarctatus	Hyas	Majidae	This study
FCDPA071-04	Hyas lyratus	Hyas	Majidae	Decapods of Pacific and Atlantic
GBCMD0532-06	Hydrothelphusa agilis	Hydrothelphusa	Potamonautidae	Genbank Crustacea Malac.
GBCMD0533-06	Hydrothelphusa goudoti	Hydrothelphusa	Potamonautidae	Genbank Crustacea Malac.
GBCMD0534-06	Hydrothelphusa madagascariensis	Hydrothelphusa	Potamonautidae	Genbank Crustacea Malac.
FCDPA130-04	Hymenodora frontalis	Hymenodora	Oplophoridae	Decapods of Pacific and Atlantic
JSDPX038-08	Hymenopenaeus debilis	Hymenopenaeus	Solenoceridae	This study
JSDPX039-08	Hymenopenaeus debilis	Hymenopenaeus	Solenoceridae	This study
JSDPX043-08	Hymenopenaeus debilis	Hymenopenaeus	Solenoceridae	This study
JSDPX076-08	Hymenopenaeus debilis	Hymenopenaeus	Solenoceridae	This study
JSDPX077-08	Hymenopenaeus debilis	Hymenopenaeus	Solenoceridae	This study
JSDPX078-08	Hymenopenaeus debilis	Hymenopenaeus	Solenoceridae	This study
GBCMD3980-09	Hymenosoma depressum	Hymenosoma	Hymenosomatidae	Genbank Crustacea Malac.
GBCMD1786-08	Hymenosoma geometricum	Hymenosoma	Hymenosomatidae	Genbank Crustacea Malac.
GBCMD1785-08	Hymenosoma geometricum	Hymenosoma	Hymenosomatidae	Genbank Crustacea Malac.
GBCMD1784-08	Hymenosoma geometricum	Hymenosoma	Hymenosomatidae	Genbank Crustacea Malac.
GBCMD1783-08	Hymenosoma geometricum	Hymenosoma	Hymenosomatidae	Genbank Crustacea Malac.
GBCMD1782-08	Hymenosoma geometricum	Hymenosoma	Hymenosomatidae	Genbank Crustacea Malac.
GBCMD3974-09	Hymenosoma hodgkini	Hymenosoma	Hymenosomatidae	Genbank Crustacea Malac.
GBCMD1409-07	Hymenosoma orbiculare	Hymenosoma	Hymenosomatidae	Genbank Crustacea Malac.
GBCMD3439-09	Hymenosoma orbiculare	Hymenosoma	Hymenosomatidae	Genbank Crustacea Malac.
GBCMD1402-07	Hymenosoma orbiculare	Hymenosoma	Hymenosomatidae	Genbank Crustacea Malac.
GBCMD1397-07	Hymenosoma orbiculare	Hymenosoma	Hymenosomatidae	Genbank Crustacea Malac.
GBCMD1396-07	Hymenosoma orbiculare	Hymenosoma	Hymenosomatidae	Genbank Crustacea Malac.
GBCMD1383-07	Hymenosoma orbiculare	Hymenosoma	Hymenosomatidae	Genbank Crustacea Malac.
GBCMD1379-07	Hymenosoma orbiculare	Hymenosoma	Hymenosomatidae	Genbank Crustacea Malac.
GBCMD1378-07	Hymenosoma orbiculare	Hymenosoma	Hymenosomatidae	Genbank Crustacea Malac.
GBCMD1375-07	Hymenosoma orbiculare	Hymenosoma	Hymenosomatidae	Genbank Crustacea Malac.
GBCMD1373-07	Hymenosoma orbiculare	Hymenosoma	Hymenosomatidae	Genbank Crustacea Malac.
FCDOP040-07	Inachus dorsettensis	Inachus	Inachidae	This study
FCDOP041-07	Inachus dorsettensis	Inachus	Inachidae	This study
FCDOP042-07	Inachus dorsettensis	Inachus	Inachidae	This study
FCDOP053-07	Inachus dorsettensis	Inachus	Inachidae	This study
FCDOP009-07	Inachus dorsettensis	Inachus	Inachidae	This study
FCDOP010-07	Inachus dorsettensis	Inachus	Inachidae	This study
FCDOP012-07	Inachus dorsettensis	Inachus	Inachidae	This study
FCDOP185-07	Inachus dorsettensis	Inachus	Inachidae	This study
FCDOP187-07	Inachus dorsettensis	Inachus	Inachidae	This study
JSDUK046-08	Inachus dorsettensis	Inachus	Inachidae	This study
FCDOP292-07	Inachus leptochirus	Inachus	Inachidae	This study
GBCMD2630-09	Jasus edwardsii	Jasus	Palinuridae	Genbank Crustacea Malac.
GBCMD0115-06	Jasus edwardsii	Jasus	Palinuridae	Genbank Crustacea Malac.
GBCMD2629-09	Jasus verreauxi	Jasus	Palinuridae	Genbank Crustacea Malac.
GBCMD0057-06	Jasus verreauxi	Jasus	Palinuridae	Genbank Crustacea Malac.
JSDPX032-08	Jaxea nocturna	Jaxea	Laomediidae	This study
GBCMD1056-07	Johora counsilmani	Johora	Potamidae	Genbank Crustacea Malac.
GBCMD1055-07	Johora gapensis	Johora	Potamidae	Genbank Crustacea Malac.
GBCMD1054-07	Johora grallator	Johora	Potamidae	Genbank Crustacea Malac.
GBCMD3517-09	Johora gua	Johora	Potamidae	Genbank Crustacea Malac.
GBCMD3516-09	Johora intermedia	Johora	Potamidae	Genbank Crustacea Malac.
GBCMD3515-09	Johora johorensis	Johora	Potamidae	Genbank Crustacea Malac.
GBCMD3514-09	Johora murphyi	Johora	Potamidae	Genbank Crustacea Malac.
GBCMD3513-09	Johora punicea	Johora	Potamidae	Genbank Crustacea Malac.
GBCMD1048-07	Johora singaporensis	Johora	Potamidae	Genbank Crustacea Malac.
GBCMD1047-07	Johora tahanensis	Johora	Potamidae	Genbank Crustacea Malac.
GBCMD1046-07	Johora thoi	Johora	Potamidae	Genbank Crustacea Malac.
GBCMD1045-07	Johora tiomanensis	Johora	Potamidae	Genbank Crustacea Malac.
FCDOP216-07	Latreillia elegans	Latreillia	Latreilliidae	This study
JSDME018-08	Latreillia elegans	Latreillia	Latreilliidae	This study
JSDPX056-08	Latreillia elegans	Latreillia	Latreilliidae	This study
JSDPX105-08	Latreillia elegans	Latreillia	Latreilliidae	This study
FCDPA033-04	Lebbeus groenlandicus	Lebbeus	Hippolytidae	Crustaceans of the St. Lawrence Gulf
FCDPA032-04	Lebbeus groenlandicus	Lebbeus	Hippolytidae	Decapods of Pacific and Atlantic
WWGSL124-08	Lebbeus groenlandicus	Lebbeus	Hippolytidae	Decapods of Pacific and Atlantic
WW121-07	Lebbeus polaris	Lebbeus	Hippolytidae	Crustaceans of the St. Lawrence Gulf
WWGSL135-08	Lebbeus polaris	Lebbeus	Hippolytidae	Crustaceans of the St. Lawrence Gulf
GBCMD0334-06	Leiogalathea laevirostris	Leiogalathea	Galatheidae	Genbank Crustacea Malac.
GBCMD3973-09	Leptomithrax sternocostulatus	Leptomithrax	Majidae	Genbank Crustacea Malac.
GBCMD3350-09	Libinia dubia	Libinia	Majidae	Genbank Crustacea Malac.
GBCMD3349-09	Libinia dubia	Libinia	Majidae	Genbank Crustacea Malac.
GBCMD3348-09	Libinia emarginata	Libinia	Majidae	Genbank Crustacea Malac.
GBCMD3347-09	Libinia emarginata	Libinia	Majidae	Genbank Crustacea Malac.
FCDOP054-07	Liocarcinus depurator	Liocarcinus	Portunidae	This study
FCDOP111-07	Liocarcinus depurator	Liocarcinus	Portunidae	This study
FCDOP112-07	Liocarcinus depurator	Liocarcinus	Portunidae	This study
GBCMD2633-09	Liocarcinus depurator	Liocarcinus	Portunidae	This study
JSDME001-08	Liocarcinus depurator	Liocarcinus	Portunidae	This study
JSDME002-08	Liocarcinus depurator	Liocarcinus	Portunidae	This study
JSDUK051-08	Liocarcinus depurator	Liocarcinus	Portunidae	This study
JSDUK052-08	Liocarcinus depurator	Liocarcinus	Portunidae	This study
JSDUK053-08	Liocarcinus depurator	Liocarcinus	Portunidae	Genbank Crustacea Malac.
GBCMD0868-06	Liocarcinus depurator	Liocarcinus	Portunidae	Genbank Crustacea Malac.
GBCMD2632-09	Liocarcinus maculatus	Liocarcinus	Portunidae	Genbank Crustacea Malac.
FCDPA054-04	Lithodes couesi	Lithodes	Lithodidae	Decapods of Pacific and Atlantic
FCDPA055-04	Lithodes couesi	Lithodes	Lithodidae	Decapods of Pacific and Atlantic
GBCMD4351-09	Lithodes longispina	Lithodes	Lithodidae	Genbank Crustacea Malac.
GBCMD4350-09	Lithodes longispina	Lithodes	Lithodidae	Genbank Crustacea Malac.
GBCMD4349-09	Lithodes longispina	Lithodes	Lithodidae	Genbank Crustacea Malac.
GBCMD4348-09	Lithodes longispina	Lithodes	Lithodidae	Genbank Crustacea Malac.
GBCMD4347-09	Lithodes longispina	Lithodes	Lithodidae	Genbank Crustacea Malac.
WW882-08	Lithodes maja	Lithodes	Lithodidae	Crustaceans of the St. Lawrence Gulf
WW883-08	Lithodes maja	Lithodes	Lithodidae	Crustaceans of the St. Lawrence Gulf
WW1091-08	Lithodes maja	Lithodes	Lithodidae	Crustaceans of the St. Lawrence Gulf
WW1092-08	Lithodes maja	Lithodes	Lithodidae	Crustaceans of the St. Lawrence Gulf
WW854-08	Lithodes maja	Lithodes	Lithodidae	Crustaceans of the St. Lawrence Gulf
WW856-08	Lithodes maja	Lithodes	Lithodidae	Crustaceans of the St. Lawrence Gulf
WW855-08	Lithodes maja	Lithodes	Lithodidae	Crustaceans of the St. Lawrence Gulf
GBCMD1840-08	Lithodes nintokuae	Lithodes	Lithodidae	Genbank Crustacea Malac.
GBCMD1838-08	Lithodes nintokuae	Lithodes	Lithodidae	Genbank Crustacea Malac.
GBCMD1834-08	Lithodes nintokuae	Lithodes	Lithodidae	Genbank Crustacea Malac.
GBCMD1833-08	Lithodes nintokuae	Lithodes	Lithodidae	Genbank Crustacea Malac.
GBCMD1831-08	Lithodes nintokuae	Lithodes	Lithodidae	Genbank Crustacea Malac.
GBCMD1826-08	Lithodes nintokuae	Lithodes	Lithodidae	Genbank Crustacea Malac.
GBCMD1824-08	Lithodes nintokuae	Lithodes	Lithodidae	Genbank Crustacea Malac.
GBCMD1822-08	Lithodes nintokuae	Lithodes	Lithodidae	Genbank Crustacea Malac.
GBCMD1821-08	Lithodes nintokuae	Lithodes	Lithodidae	Genbank Crustacea Malac.
GBCMD1815-08	Lithodes nintokuae	Lithodes	Lithodidae	Genbank Crustacea Malac.
GBCMD4370-09	Litopenaeus stylirostris	Litopenaeus	Penaeidae	Genbank Crustacea Malac.
GBCMD3810-09	Litopenaeus stylirostris	Litopenaeus	Penaeidae	Genbank Crustacea Malac.
GBCMD963-07	Litopenaeus vannamei	Litopenaeus	Penaeidae	Genbank Crustacea Malac.
FCDPA056-04	Lopholithodes foraminatus	Lopholithodes	Lithodidae	Decapods of Pacific and Atlantic
FCDPA136-04	Lopholithodes foraminatus	Lopholithodes	Lithodidae	Decapods of Pacific and Atlantic
FCDPA148-04	Lopholithodes foraminatus	Lopholithodes	Lithodidae	Decapods of Pacific and Atlantic
GBCMD3346-09	Loxorhynchus crispatus	Loxorhynchus	Majidae	Genbank Crustacea Malac.
GBCMD3345-09	Loxorhynchus crispatus	Loxorhynchus	Majidae	Genbank Crustacea Malac.
GBCMD1689-08	Lysmata pederseni	Lysmata	Hippolytidae	Genbank Crustacea Malac.
GBCMD1688-08	Lysmata pederseni	Lysmata	Hippolytidae	Genbank Crustacea Malac.
GBCMD1722-08	Lysmata wurdemanni	Lysmata	Hippolytidae	Genbank Crustacea Malac.
GBCMD1715-08	Lysmata wurdemanni	Lysmata	Hippolytidae	Genbank Crustacea Malac.
GBCMD1704-08	Lysmata wurdemanni	Lysmata	Hippolytidae	Genbank Crustacea Malac.
GBCMD1703-08	Lysmata wurdemanni	Lysmata	Hippolytidae	Genbank Crustacea Malac.
GBCMD1697-08	Lysmata wurdemanni	Lysmata	Hippolytidae	Genbank Crustacea Malac.
GBCMD1695-08	Lysmata wurdemanni	Lysmata	Hippolytidae	Genbank Crustacea Malac.
GBCMD1694-08	Lysmata wurdemanni	Lysmata	Hippolytidae	Genbank Crustacea Malac.
GBCMD1693-08	Lysmata wurdemanni	Lysmata	Hippolytidae	Genbank Crustacea Malac.
GBCMD1692-08	Lysmata wurdemanni	Lysmata	Hippolytidae	Genbank Crustacea Malac.
GBCMD1690-08	Lysmata wurdemanni	Lysmata	Hippolytidae	Genbank Crustacea Malac.
GBCMD2473-09	Macrobrachium asperulum	Macrobrachium	Palaemonidae	Genbank Crustacea Malac.
GBCMD1266-07	Macrobrachium asperulum	Macrobrachium	Palaemonidae	Genbank Crustacea Malac.
GBCMD1230-07	Macrobrachium asperulum	Macrobrachium	Palaemonidae	Genbank Crustacea Malac.
GBCMD2471-09	Macrobrachium callirrhoe	Macrobrachium	Palaemonidae	Genbank Crustacea Malac.
GBCMD2469-09	Macrobrachium clymene	Macrobrachium	Palaemonidae	Genbank Crustacea Malac.
GBCMD2468-09	Macrobrachium equidens	Macrobrachium	Palaemonidae	Genbank Crustacea Malac.
GBCMD2467-09	Macrobrachium esculentum	Macrobrachium	Palaemonidae	Genbank Crustacea Malac.
GBCMD2230-08	Macrobrachium faustinum	Macrobrachium	Palaemonidae	Genbank Crustacea Malac.
GBCMD2226-08	Macrobrachium faustinum	Macrobrachium	Palaemonidae	Genbank Crustacea Malac.
GBCMD2219-08	Macrobrachium faustinum	Macrobrachium	Palaemonidae	Genbank Crustacea Malac.
GBCMD2218-08	Macrobrachium faustinum	Macrobrachium	Palaemonidae	Genbank Crustacea Malac.
GBCMD2214-08	Macrobrachium faustinum	Macrobrachium	Palaemonidae	Genbank Crustacea Malac.
GBCMD2210-08	Macrobrachium faustinum	Macrobrachium	Palaemonidae	Genbank Crustacea Malac.
GBCMD2208-08	Macrobrachium faustinum	Macrobrachium	Palaemonidae	Genbank Crustacea Malac.
GBCMD2204-08	Macrobrachium faustinum	Macrobrachium	Palaemonidae	Genbank Crustacea Malac.
GBCMD2200-08	Macrobrachium faustinum	Macrobrachium	Palaemonidae	Genbank Crustacea Malac.
GBCMD2199-08	Macrobrachium faustinum	Macrobrachium	Palaemonidae	Genbank Crustacea Malac.
GBCMD2466-09	Macrobrachium fukienense	Macrobrachium	Palaemonidae	Genbank Crustacea Malac.
GBCMD2465-09	Macrobrachium gracilirostre	Macrobrachium	Palaemonidae	Genbank Crustacea Malac.
GBCMD2463-09	Macrobrachium hainanense	Macrobrachium	Palaemonidae	Genbank Crustacea Malac.
GBCMD2462-09	Macrobrachium horstii	Macrobrachium	Palaemonidae	Genbank Crustacea Malac.
GBCMD2461-09	Macrobrachium idae	Macrobrachium	Palaemonidae	Genbank Crustacea Malac.
GBCMD2460-09	Macrobrachium jaroense	Macrobrachium	Palaemonidae	Genbank Crustacea Malac.
GBCMD2450-09	Macrobrachium lanatum	Macrobrachium	Palaemonidae	Genbank Crustacea Malac.
GBCMD4288-09	Macrobrachium lanchesteri	Macrobrachium	Palaemonidae	Genbank Crustacea Malac.
GBCMD4011-09	Macrobrachium lanchesteri	Macrobrachium	Palaemonidae	Genbank Crustacea Malac.
GBCMD2457-09	Macrobrachium malayanum	Macrobrachium	Palaemonidae	Genbank Crustacea Malac.
GBCMD2456-09	Macrobrachium mammillodactylus	Macrobrachium	Palaemonidae	Genbank Crustacea Malac.
GBCMD2455-09	Macrobrachium niphanae	Macrobrachium	Palaemonidae	Genbank Crustacea Malac.
GBCMD2454-09	Macrobrachium nipponense	Macrobrachium	Palaemonidae	Genbank Crustacea Malac.
GBCMD0875-06	Macrobrachium nipponense	Macrobrachium	Palaemonidae	Genbank Crustacea Malac.
GBCMD0877-06	Macrobrachium nipponense	Macrobrachium	Palaemonidae	Genbank Crustacea Malac.
GBCMD0878-06	Macrobrachium nipponense	Macrobrachium	Palaemonidae	Genbank Crustacea Malac.
GBCMD0879-06	Macrobrachium nipponense	Macrobrachium	Palaemonidae	Genbank Crustacea Malac.
GBCMD0885-06	Macrobrachium nipponense	Macrobrachium	Palaemonidae	Genbank Crustacea Malac.
GBCMD0886-06	Macrobrachium nipponense	Macrobrachium	Palaemonidae	Genbank Crustacea Malac.
GBCMD0889-06	Macrobrachium nipponense	Macrobrachium	Palaemonidae	Genbank Crustacea Malac.
GBCMD1570-07	Macrobrachium nipponense	Macrobrachium	Palaemonidae	Genbank Crustacea Malac.
GBCMD1569-07	Macrobrachium nipponense	Macrobrachium	Palaemonidae	Genbank Crustacea Malac.
GBCMD2444-09	Macrobrachium pinguis	Macrobrachium	Palaemonidae	Genbank Crustacea Malac.
GBCMD2453-09	Macrobrachium placidum	Macrobrachium	Palaemonidae	Genbank Crustacea Malac.
GBCMD3322-09	Macrobrachium rosenbergii	Macrobrachium	Palaemonidae	Genbank Crustacea Malac.
GBCMD2452-09	Macrobrachium rosenbergii	Macrobrachium	Palaemonidae	Genbank Crustacea Malac.
GBCMD0894-06	Macrobrachium rosenbergii	Macrobrachium	Palaemonidae	Genbank Crustacea Malac.
GBCMD0417-06	Macrobrachium rosenbergii	Macrobrachium	Palaemonidae	Genbank Crustacea Malac.
GBCMD2451-09	Macrobrachium saigonense	Macrobrachium	Palaemonidae	Genbank Crustacea Malac.
GBCMD2449-09	Macrobrachium shokitai	Macrobrachium	Palaemonidae	Genbank Crustacea Malac.
GBCMD2448-09	Macrobrachium sintangense	Macrobrachium	Palaemonidae	Genbank Crustacea Malac.
GBCMD2447-09	Macrobrachium trompii	Macrobrachium	Palaemonidae	Genbank Crustacea Malac.
FCDOP013-07	Macropipus tuberculatus	Macropipus	Portunidae	This study
FCDOP182-07	Macropipus tuberculatus	Macropipus	Portunidae	This study
JSDME009-08	Macropipus tuberculatus	Macropipus	Portunidae	This study
JSDME041-08	Macropipus tuberculatus	Macropipus	Portunidae	This study
JSDME042-08	Macropipus tuberculatus	Macropipus	Portunidae	This study
JSDME043-08	Macropipus tuberculatus	Macropipus	Portunidae	This study
JSDME044-08	Macropipus tuberculatus	Macropipus	Portunidae	This study
JSDME045-08	Macropipus tuberculatus	Macropipus	Portunidae	This study
JSDPX136-08	Macropipus tuberculatus	Macropipus	Portunidae	This study
FCDOP033-07	Macropodia longipes	Macropodia	Majidae	This study
FCDOP064-07	Macropodia longipes	Macropodia	Majidae	This study
FCDOP066-07	Macropodia longipes	Macropodia	Majidae	This study
FCDOP068-07	Macropodia longipes	Macropodia	Majidae	This study
FCDOP030-07	Macropodia longipes	Macropodia	Majidae	This study
JSDUK107-08	Macropodia rostrata	Macropodia	Majidae	This study
JSDUK108-08	Macropodia rostrata	Macropodia	Majidae	This study
JSDUK110-08	Macropodia rostrata	Macropodia	Majidae	This study
FCDOP184-07	Macropodia tenuirostris	Macropodia	Majidae	This study
JSDME025-08	Macropodia tenuirostris	Macropodia	Majidae	This study
JSDME026-08	Macropodia tenuirostris	Macropodia	Majidae	This study
JSDME027-08	Macropodia tenuirostris	Macropodia	Majidae	This study
JSDPX037-08	Macropodia tenuirostris	Macropodia	Majidae	This study
JSDPX145-08	Macropodia tenuirostris	Macropodia	Majidae	This study
JSDPX146-08	Macropodia tenuirostris	Macropodia	Majidae	This study
GBCMD4344-09	Macroregonia macrochira	Macroregonia	Oregoniidae	Genbank Crustacea Malac.
GBCMD4343-09	Macroregonia macrochira	Macroregonia	Oregoniidae	Genbank Crustacea Malac.
GBCMD4342-09	Macroregonia macrochira	Macroregonia	Oregoniidae	Genbank Crustacea Malac.
GBCMD4340-09	Macroregonia macrochira	Macroregonia	Oregoniidae	Genbank Crustacea Malac.
GBCMD4339-09	Macroregonia macrochira	Macroregonia	Oregoniidae	Genbank Crustacea Malac.
GBCMD4329-09	Macroregonia macrochira	Macroregonia	Oregoniidae	Genbank Crustacea Malac.
GBCMD4325-09	Macroregonia macrochira	Macroregonia	Oregoniidae	Genbank Crustacea Malac.
GBCMD4367-09	Macroregonia macrochira	Macroregonia	Oregoniidae	Genbank Crustacea Malac.
GBCMD4366-09	Macroregonia macrochira	Macroregonia	Oregoniidae	Genbank Crustacea Malac.
GBCMD4363-09	Macroregonia macrochira	Macroregonia	Oregoniidae	Genbank Crustacea Malac.
JSDAZ188-08	Maja brachydactyla	Maja	Majidae	This study
GBCMD1682-08	Maja brachydactyla	Maja	Majidae	Genbank Crustacea Malac.
GBCMD1678-08	Maja brachydactyla	Maja	Majidae	Genbank Crustacea Malac.
GBCMD1677-08	Maja brachydactyla	Maja	Majidae	Genbank Crustacea Malac.
GBCMD1673-08	Maja brachydactyla	Maja	Majidae	Genbank Crustacea Malac.
GBCMD1671-08	Maja brachydactyla	Maja	Majidae	Genbank Crustacea Malac.
GBCMD1670-08	Maja brachydactyla	Maja	Majidae	Genbank Crustacea Malac.
GBCMD1669-08	Maja brachydactyla	Maja	Majidae	Genbank Crustacea Malac.
GBCMD1668-08	Maja brachydactyla	Maja	Majidae	Genbank Crustacea Malac.
GBCMD1664-08	Maja brachydactyla	Maja	Majidae	Genbank Crustacea Malac.
GBCMD1657-08	Maja crispata	Maja	Majidae	Genbank Crustacea Malac.
GBCMD1656-08	Maja crispata	Maja	Majidae	Genbank Crustacea Malac.
GBCMD1654-08	Maja crispata	Maja	Majidae	Genbank Crustacea Malac.
GBCMD1652-08	Maja crispata	Maja	Majidae	Genbank Crustacea Malac.
GBCMD1650-08	Maja crispata	Maja	Majidae	Genbank Crustacea Malac.
GBCMD1649-08	Maja crispata	Maja	Majidae	Genbank Crustacea Malac.
GBCMD1648-08	Maja crispata	Maja	Majidae	Genbank Crustacea Malac.
GBCMD1646-08	Maja crispata	Maja	Majidae	Genbank Crustacea Malac.
GBCMD1645-08	Maja crispata	Maja	Majidae	Genbank Crustacea Malac.
GBCMD1644-08	Maja crispata	Maja	Majidae	Genbank Crustacea Malac.
JSDPX019-08	Maja goltzianna	Maja	Majidae	This study
JSDPX141-08	Maja goltzianna	Maja	Majidae	This study
GBCMD1661-08	Maja squinado	Maja	Majidae	Genbank Crustacea Malac.
GBCMD1660-08	Maja squinado	Maja	Majidae	Genbank Crustacea Malac.
GBCMD1659-08	Maja squinado	Maja	Majidae	Genbank Crustacea Malac.
GBCMD1658-08	Maja squinado	Maja	Majidae	Genbank Crustacea Malac.
GBCMD0536-06	Marojejy longimerus	Marojejy	Potamonautidae	Genbank Crustacea Malac.
GBCMD0897-06	Marsupenaeus japonicus	Marsupenaeus	Penaeidae	Genbank Crustacea Malac.
GBCMD0190-06	Marsupenaeus japonicus	Marsupenaeus	Penaeidae	Genbank Crustacea Malac.
GBCMD0474-06	Marsupenaeus japonicus	Marsupenaeus	Penaeidae	Genbank Crustacea Malac.
JSDME012-08	Medorippe lanata	Medorippe	Dorippidae	This study
JSDME013-08	Medorippe lanata	Medorippe	Dorippidae	This study
JSDME081-08	Medorippe lanata	Medorippe	Dorippidae	This study
JSDPX029-08	Melicertus kerathurus	Melicertus	Penaeidae	This study
JSDPX031-08	Melicertus kerathurus	Melicertus	Penaeidae	This study
GBCMD3592-09	Melicertus kerathurus	Melicertus	Penaeidae	Genbank Crustacea Malac.
GBCMD3591-09	Melicertus kerathurus	Melicertus	Penaeidae	Genbank Crustacea Malac.
GBCMD3590-09	Melicertus kerathurus	Melicertus	Penaeidae	Genbank Crustacea Malac.
GBCMD3587-09	Melicertus kerathurus	Melicertus	Penaeidae	Genbank Crustacea Malac.
GBCMD3586-09	Melicertus kerathurus	Melicertus	Penaeidae	Genbank Crustacea Malac.
GBCMD3585-09	Melicertus kerathurus	Melicertus	Penaeidae	Genbank Crustacea Malac.
GBCMD3583-09	Melicertus kerathurus	Melicertus	Penaeidae	Genbank Crustacea Malac.
GBCMD3581-09	Melicertus kerathurus	Melicertus	Penaeidae	Genbank Crustacea Malac.
GBCMD3339-09	Menaethius monoceros	Menaethius	Majidae	Genbank Crustacea Malac.
GBCMD4321-09	Metacarcinus edwardsii	Metacarcinus	Cancridae	Genbank Crustacea Malac.
GBCMD4320-09	Metacarcinus edwardsii	Metacarcinus	Cancridae	Genbank Crustacea Malac.
GBCMD4319-09	Metacarcinus edwardsii	Metacarcinus	Cancridae	Genbank Crustacea Malac.
GBCMD4307-09	Metanephrops andamanicus	Metanephrops	Nephropidae	Genbank Crustacea Malac.
GBCMD4297-09	Metanephrops arafurensis	Metanephrops	Nephropidae	Genbank Crustacea Malac.
GBCMD4304-09	Metanephrops armatus	Metanephrops	Nephropidae	Genbank Crustacea Malac.
GBCMD4299-09	Metanephrops boschmai	Metanephrops	Nephropidae	Genbank Crustacea Malac.
GBCMD4303-09	Metanephrops formosanus	Metanephrops	Nephropidae	Genbank Crustacea Malac.
GBCMD4305-09	Metanephrops japonicus	Metanephrops	Nephropidae	Genbank Crustacea Malac.
GBCMD4306-09	Metanephrops mozambicus	Metanephrops	Nephropidae	Genbank Crustacea Malac.
GBCMD4309-09	Metanephrops sagamiensis	Metanephrops	Nephropidae	Genbank Crustacea Malac.
GBCMD4298-09	Metanephrops sibogae	Metanephrops	Nephropidae	Genbank Crustacea Malac.
GBCMD4302-09	Metanephrops sinensis	Metanephrops	Nephropidae	Genbank Crustacea Malac.
GBCMD4308-09	Metanephrops velutinus	Metanephrops	Nephropidae	Genbank Crustacea Malac.
GBCMD3366-09	Metoporhaphis calcarata	Metoporhaphis	Inachidae	Genbank Crustacea Malac.
GBCMD3352-09	Micippa thalia	Micippa	Mithracidae	Genbank Crustacea Malac.
GBCMD3353-09	Microphrys bicornutus	Microphrys	Majidae	Genbank Crustacea Malac.
GBCMD4100-09	Minuca pugnax	Minuca	Ocypodidae	Genbank Crustacea Malac.
GBCMD4099-09	Minuca pugnax	Minuca	Ocypodidae	Genbank Crustacea Malac.
GBCMD4096-09	Minuca pugnax	Minuca	Ocypodidae	Genbank Crustacea Malac.
GBCMD4091-09	Minuca pugnax	Minuca	Ocypodidae	Genbank Crustacea Malac.
GBCMD4090-09	Minuca pugnax	Minuca	Ocypodidae	Genbank Crustacea Malac.
GBCMD4088-09	Minuca pugnax	Minuca	Ocypodidae	Genbank Crustacea Malac.
GBCMD4021-09	Minuca pugnax	Minuca	Ocypodidae	Genbank Crustacea Malac.
GBCMD4016-09	Minuca pugnax	Minuca	Ocypodidae	Genbank Crustacea Malac.
GBCMD4015-09	Minuca pugnax	Minuca	Ocypodidae	Genbank Crustacea Malac.
GBCMD4014-09	Minuca pugnax	Minuca	Ocypodidae	Genbank Crustacea Malac.
GBCMD3355-09	Mithraculus sculptus	Mithraculus	Mithracidae	Genbank Crustacea Malac.
FCDPH047-07	Monodaeus couchii	Monodaeus	Xanthidae	This study
FCDPH051-07	Monodaeus couchii	Monodaeus	Xanthidae	This study
FCDPH008-07	Monodaeus couchii	Monodaeus	Xanthidae	This study
FCDPH053-07	Monodaeus couchii	Monodaeus	Xanthidae	This study
FCDPH055-07	Monodaeus couchii	Monodaeus	Xanthidae	This study
FCDPH013-07	Monodaeus couchii	Monodaeus	Xanthidae	This study
FCDPH079-07	Monodaeus couchii	Monodaeus	Xanthidae	This study
FCDPH067-07	Monodaeus couchii	Monodaeus	Xanthidae	This study
JSDPX033-08	Monodaeus couchii	Monodaeus	Xanthidae	This study
JSDPX034-08	Monodaeus couchii	Monodaeus	Xanthidae	This study
GBCMD0204-06	Munida acantha	Munida	Galatheidae	Genbank Crustacea Malac.
GBCMD0205-06	Munida acantha	Munida	Galatheidae	Genbank Crustacea Malac.
GBCMD0206-06	Munida acantha	Munida	Galatheidae	Genbank Crustacea Malac.
GBCMD0207-06	Munida acantha	Munida	Galatheidae	Genbank Crustacea Malac.
GBCMD0498-06	Munida acantha	Munida	Galatheidae	Genbank Crustacea Malac.
GBCMD0208-06	Munida alonsoi	Munida	Galatheidae	Genbank Crustacea Malac.
GBCMD0209-06	Munida alonsoi	Munida	Galatheidae	Genbank Crustacea Malac.
GBCMD0210-06	Munida alonsoi	Munida	Galatheidae	Genbank Crustacea Malac.
GBCMD0211-06	Munida alonsoi	Munida	Galatheidae	Genbank Crustacea Malac.
GBCMD0212-06	Munida alonsoi	Munida	Galatheidae	Genbank Crustacea Malac.
GBCMD0213-06	Munida alonsoi	Munida	Galatheidae	Genbank Crustacea Malac.
GBCMD0214-06	Munida alonsoi	Munida	Galatheidae	Genbank Crustacea Malac.
GBCMD0215-06	Munida alonsoi	Munida	Galatheidae	Genbank Crustacea Malac.
GBCMD0216-06	Munida armilla	Munida	Galatheidae	Genbank Crustacea Malac.
GBCMD0217-06	Munida armilla	Munida	Galatheidae	Genbank Crustacea Malac.
GBCMD0218-06	Munida callista	Munida	Galatheidae	Genbank Crustacea Malac.
GBCMD0219-06	Munida clinata	Munida	Galatheidae	Genbank Crustacea Malac.
GBCMD0220-06	Munida clinata	Munida	Galatheidae	Genbank Crustacea Malac.
GBCMD0221-06	Munida clinata	Munida	Galatheidae	Genbank Crustacea Malac.
GBCMD0222-06	Munida compressa	Munida	Galatheidae	Genbank Crustacea Malac.
GBCMD0223-06	Munida compressa	Munida	Galatheidae	Genbank Crustacea Malac.
GBCMD0224-06	Munida congesta	Munida	Galatheidae	Genbank Crustacea Malac.
GBCMD0225-06	Munida distiza	Munida	Galatheidae	Genbank Crustacea Malac.
GBCMD0226-06	Munida distiza	Munida	Galatheidae	Genbank Crustacea Malac.
GBCMD0227-06	Munida distiza	Munida	Galatheidae	Genbank Crustacea Malac.
GBCMD0228-06	Munida distiza	Munida	Galatheidae	Genbank Crustacea Malac.
GBCMD0229-06	Munida distiza	Munida	Galatheidae	Genbank Crustacea Malac.
GBCMD0230-06	Munida eclepsis	Munida	Galatheidae	Genbank Crustacea Malac.
GBCMD0231-06	Munida eclepsis	Munida	Galatheidae	Genbank Crustacea Malac.
GBCMD0232-06	Munida eclepsis	Munida	Galatheidae	Genbank Crustacea Malac.
GBCMD0233-06	Munida gordoae	Munida	Galatheidae	Genbank Crustacea Malac.
GBCMD0234-06	Munida gordoae	Munida	Galatheidae	Genbank Crustacea Malac.
GBCMD0235-06	Munida gordoae	Munida	Galatheidae	Genbank Crustacea Malac.
GBCMD0236-06	Munida gordoae	Munida	Galatheidae	Genbank Crustacea Malac.
GBCMD0237-06	Munida gordoae	Munida	Galatheidae	Genbank Crustacea Malac.
GBCMD2318-08	Munida gregaria	Munida	Galatheidae	Genbank Crustacea Malac.
GBCMD2317-08	Munida gregaria	Munida	Galatheidae	Genbank Crustacea Malac.
GBCMD2316-08	Munida gregaria	Munida	Galatheidae	Genbank Crustacea Malac.
GBCMD0238-06	Munida guttata	Munida	Galatheidae	Genbank Crustacea Malac.
GBCMD0239-06	Munida guttata	Munida	Galatheidae	Genbank Crustacea Malac.
GBCMD0240-06	Munida guttata	Munida	Galatheidae	Genbank Crustacea Malac.
GBCMD0241-06	Munida guttata	Munida	Galatheidae	Genbank Crustacea Malac.
FCDPH087-07	Munida intermedia	Munida	Galatheidae	This study
GBCMD0242-06	Munida leagora	Munida	Galatheidae	Genbank Crustacea Malac.
GBCMD0243-06	Munida leagora	Munida	Galatheidae	Genbank Crustacea Malac.
GBCMD0244-06	Munida leagora	Munida	Galatheidae	Genbank Crustacea Malac.
GBCMD0245-06	Munida leagora	Munida	Galatheidae	Genbank Crustacea Malac.
GBCMD0246-06	Munida leagora	Munida	Galatheidae	Genbank Crustacea Malac.
GBCMD0247-06	Munida leagora	Munida	Galatheidae	Genbank Crustacea Malac.
GBCMD0248-06	Munida leagora	Munida	Galatheidae	Genbank Crustacea Malac.
GBCMD0249-06	Munida leagora	Munida	Galatheidae	Genbank Crustacea Malac.
GBCMD0250-06	Munida leagora	Munida	Galatheidae	Genbank Crustacea Malac.
GBCMD0251-06	Munida lenticularis	Munida	Galatheidae	Genbank Crustacea Malac.
GBCMD0252-06	Munida leptosyne	Munida	Galatheidae	Genbank Crustacea Malac.
GBCMD0253-06	Munida leviantennata	Munida	Galatheidae	Genbank Crustacea Malac.
GBCMD0254-06	Munida militaris	Munida	Galatheidae	Genbank Crustacea Malac.
GBCMD0255-06	Munida notata	Munida	Galatheidae	Genbank Crustacea Malac.
GBCMD0256-06	Munida notata	Munida	Galatheidae	Genbank Crustacea Malac.
GBCMD0257-06	Munida notata	Munida	Galatheidae	Genbank Crustacea Malac.
GBCMD0258-06	Munida notata	Munida	Galatheidae	Genbank Crustacea Malac.
GBCMD0259-06	Munida ofella	Munida	Galatheidae	Genbank Crustacea Malac.
GBCMD0260-06	Munida ommata	Munida	Galatheidae	Genbank Crustacea Malac.
GBCMD0261-06	Munida ommata	Munida	Galatheidae	Genbank Crustacea Malac.
GBCMD0262-06	Munida ommata	Munida	Galatheidae	Genbank Crustacea Malac.
GBCMD0263-06	Munida ommata	Munida	Galatheidae	Genbank Crustacea Malac.
GBCMD0264-06	Munida pagesi	Munida	Galatheidae	Genbank Crustacea Malac.
GBCMD0265-06	Munida proto	Munida	Galatheidae	Genbank Crustacea Malac.
GBCMD0266-06	Munida psamathe	Munida	Galatheidae	Genbank Crustacea Malac.
GBCMD0267-06	Munida psamathe	Munida	Galatheidae	Genbank Crustacea Malac.
GBCMD0268-06	Munida psamathe	Munida	Galatheidae	Genbank Crustacea Malac.
GBCMD0269-06	Munida psamathe	Munida	Galatheidae	Genbank Crustacea Malac.
GBCMD0270-06	Munida psamathe	Munida	Galatheidae	Genbank Crustacea Malac.
GBCMD0271-06	Munida psylla	Munida	Galatheidae	Genbank Crustacea Malac.
FCDPA058-04	Munida quadrispina	Munida	Galatheidae	Decapods of Pacific and Atlantic
FCDPA059-04	Munida quadrispina	Munida	Galatheidae	Decapods of Pacific and Atlantic
FCDPA060-04	Munida quadrispina	Munida	Galatheidae	Decapods of Pacific and Atlantic
GBCMD0076-06	Munida rhodonia	Munida	Galatheidae	Genbank Crustacea Malac.
GBCMD0077-06	Munida rhodonia	Munida	Galatheidae	Genbank Crustacea Malac.
GBCMD0272-06	Munida rogeri	Munida	Galatheidae	Genbank Crustacea Malac.
GBCMD0273-06	Munida rosula	Munida	Galatheidae	Genbank Crustacea Malac.
GBCMD0078-06	Munida rubrodigitalis	Munida	Galatheidae	Genbank Crustacea Malac.
GBCMD0274-06	Munida rufiantennulata	Munida	Galatheidae	Genbank Crustacea Malac.
FCDOP063-07	Munida rugosa	Munida	Galatheidae	This study
FCDOP176-07	Munida rutllanti	Munida	Galatheidae	This study
FCDOP177-07	Munida rutllanti	Munida	Galatheidae	This study
FCDOP178-07	Munida rutllanti	Munida	Galatheidae	This study
FCDOP179-07	Munida rutllanti	Munida	Galatheidae	This study
FCDOP180-07	Munida rutllanti	Munida	Galatheidae	This study
JSDME053-08	Munida rutllanti	Munida	Galatheidae	This study
JSDME054-08	Munida rutllanti	Munida	Galatheidae	This study
GBCMD0275-06	Munida spilota	Munida	Galatheidae	Genbank Crustacea Malac.
GBCMD0276-06	Munida spilota	Munida	Galatheidae	Genbank Crustacea Malac.
GBCMD2304-08	Munida spinosa	Munida	Galatheidae	Genbank Crustacea Malac.
GBCMD2303-08	Munida spinosa	Munida	Galatheidae	Genbank Crustacea Malac.
GBCMD2302-08	Munida spinosa	Munida	Galatheidae	Genbank Crustacea Malac.
GBCMD0277-06	Munida stia	Munida	Galatheidae	Genbank Crustacea Malac.
GBCMD0278-06	Munida stia	Munida	Galatheidae	Genbank Crustacea Malac.
GBCMD0279-06	Munida stia	Munida	Galatheidae	Genbank Crustacea Malac.
GBCMD0280-06	Munida stia	Munida	Galatheidae	Genbank Crustacea Malac.
GBCMD2315-08	Munida subrugosa	Munida	Galatheidae	Genbank Crustacea Malac.
GBCMD2314-08	Munida subrugosa	Munida	Galatheidae	Genbank Crustacea Malac.
GBCMD2313-08	Munida subrugosa	Munida	Galatheidae	Genbank Crustacea Malac.
GBCMD2312-08	Munida subrugosa	Munida	Galatheidae	Genbank Crustacea Malac.
GBCMD2310-08	Munida subrugosa	Munida	Galatheidae	Genbank Crustacea Malac.
GBCMD2309-08	Munida subrugosa	Munida	Galatheidae	Genbank Crustacea Malac.
GBCMD2308-08	Munida subrugosa	Munida	Galatheidae	Genbank Crustacea Malac.
GBCMD2307-08	Munida subrugosa	Munida	Galatheidae	Genbank Crustacea Malac.
GBCMD2306-08	Munida subrugosa	Munida	Galatheidae	Genbank Crustacea Malac.
GBCMD2305-08	Munida subrugosa	Munida	Galatheidae	Genbank Crustacea Malac.
GBCMD0281-06	Munida taenia	Munida	Galatheidae	Genbank Crustacea Malac.
GBCMD0282-06	Munida taenia	Munida	Galatheidae	Genbank Crustacea Malac.
GBCMD0283-06	Munida taenia	Munida	Galatheidae	Genbank Crustacea Malac.
GBCMD0284-06	Munida taenia	Munida	Galatheidae	Genbank Crustacea Malac.
GBCMD0285-06	Munida taenia	Munida	Galatheidae	Genbank Crustacea Malac.
GBCMD0286-06	Munida taenia	Munida	Galatheidae	Genbank Crustacea Malac.
GBCMD0287-06	Munida taenia	Munida	Galatheidae	Genbank Crustacea Malac.
GBCMD0499-06	Munida thoe	Munida	Galatheidae	Genbank Crustacea Malac.
GBCMD0504-06	Munida thoe	Munida	Galatheidae	Genbank Crustacea Malac.
GBCMD0506-06	Munida thoe	Munida	Galatheidae	Genbank Crustacea Malac.
GBCMD0507-06	Munida thoe	Munida	Galatheidae	Genbank Crustacea Malac.
GBCMD0508-06	Munida thoe	Munida	Galatheidae	Genbank Crustacea Malac.
GBCMD0511-06	Munida thoe	Munida	Galatheidae	Genbank Crustacea Malac.
GBCMD0679-06	Munida thoe	Munida	Galatheidae	Genbank Crustacea Malac.
GBCMD0686-06	Munida thoe	Munida	Galatheidae	Genbank Crustacea Malac.
GBCMD0688-06	Munida thoe	Munida	Galatheidae	Genbank Crustacea Malac.
GBCMD0692-06	Munida thoe	Munida	Galatheidae	Genbank Crustacea Malac.
GBCMD0293-06	Munida tiresias	Munida	Galatheidae	Genbank Crustacea Malac.
GBCMD0294-06	Munida tuberculata	Munida	Galatheidae	Genbank Crustacea Malac.
GBCMD0295-06	Munida tyche	Munida	Galatheidae	Genbank Crustacea Malac.
GBCMD0296-06	Munida tyche	Munida	Galatheidae	Genbank Crustacea Malac.
GBCMD0300-06	Munida zebra	Munida	Galatheidae	Genbank Crustacea Malac.
GBCMD0302-06	Munida zebra	Munida	Galatheidae	Genbank Crustacea Malac.
GBCMD0512-06	Munida zebra	Munida	Galatheidae	Genbank Crustacea Malac.
GBCMD0513-06	Munida zebra	Munida	Galatheidae	Genbank Crustacea Malac.
GBCMD0514-06	Munida zebra	Munida	Galatheidae	Genbank Crustacea Malac.
GBCMD0515-06	Munida zebra	Munida	Galatheidae	Genbank Crustacea Malac.
GBCMD0518-06	Munida zebra	Munida	Galatheidae	Genbank Crustacea Malac.
GBCMD0520-06	Munida zebra	Munida	Galatheidae	Genbank Crustacea Malac.
GBCMD0521-06	Munida zebra	Munida	Galatheidae	Genbank Crustacea Malac.
GBCMD0694-06	Munida zebra	Munida	Galatheidae	Genbank Crustacea Malac.
GBCMD3483-09	Munidopsis antonii	Munidopsis	Galatheidae	Genbank Crustacea Malac.
GBCMD957-07	Munidopsis antonii	Munidopsis	Galatheidae	Genbank Crustacea Malac.
GBCMD954-07	Munidopsis antonii	Munidopsis	Galatheidae	Genbank Crustacea Malac.
GBCMD953-07	Munidopsis antonii	Munidopsis	Galatheidae	Genbank Crustacea Malac.
GBCMD950-07	Munidopsis antonii	Munidopsis	Galatheidae	Genbank Crustacea Malac.
GBCMD949-07	Munidopsis antonii	Munidopsis	Galatheidae	Genbank Crustacea Malac.
GBCMD948-07	Munidopsis antonii	Munidopsis	Galatheidae	Genbank Crustacea Malac.
GBCMD947-07	Munidopsis antonii	Munidopsis	Galatheidae	Genbank Crustacea Malac.
GBCMD946-07	Munidopsis antonii	Munidopsis	Galatheidae	Genbank Crustacea Malac.
GBCMD3482-09	Munidopsis aries	Munidopsis	Galatheidae	Genbank Crustacea Malac.
GBCMD3479-09	Munidopsis cascadia	Munidopsis	Galatheidae	Genbank Crustacea Malac.
WW101-07	Munidopsis curvirostra	Munidopsis	Galatheidae	Crustaceans of the St. Lawrence Gulf
WW849-08	Munidopsis curvirostra	Munidopsis	Galatheidae	Crustaceans of the St. Lawrence Gulf
WW848-08	Munidopsis curvirostra	Munidopsis	Galatheidae	Crustaceans of the St. Lawrence Gulf
GBCMD930-07	Munidopsis kensmithi	Munidopsis	Galatheidae	Genbank Crustacea Malac.
GBCMD927-07	Munidopsis kensmithi	Munidopsis	Galatheidae	Genbank Crustacea Malac.
GBCMD1520-07	Munidopsis lauensis	Munidopsis	Galatheidae	Genbank Crustacea Malac.
GBCMD3598-09	Munidopsis lauensis	Munidopsis	Galatheidae	Genbank Crustacea Malac.
GBCMD3597-09	Munidopsis lauensis	Munidopsis	Galatheidae	Genbank Crustacea Malac.
GBCMD3596-09	Munidopsis lauensis	Munidopsis	Galatheidae	Genbank Crustacea Malac.
GBCMD3475-09	Munidopsis polymorpha	Munidopsis	Galatheidae	Genbank Crustacea Malac.
FCDPA137-04	Munidopsis quadrata	Munidopsis	Galatheidae	Decapods of Pacific and Atlantic
GBCMD3478-09	Munidopsis recta	Munidopsis	Galatheidae	Genbank Crustacea Malac.
GBCMD3477-09	Munidopsis recta	Munidopsis	Galatheidae	Genbank Crustacea Malac.
GBCMD939-07	Munidopsis recta	Munidopsis	Galatheidae	Genbank Crustacea Malac.
GBCMD938-07	Munidopsis recta	Munidopsis	Galatheidae	Genbank Crustacea Malac.
GBCMD937-07	Munidopsis recta	Munidopsis	Galatheidae	Genbank Crustacea Malac.
GBCMD936-07	Munidopsis recta	Munidopsis	Galatheidae	Genbank Crustacea Malac.
GBCMD935-07	Munidopsis recta	Munidopsis	Galatheidae	Genbank Crustacea Malac.
GBCMD934-07	Munidopsis recta	Munidopsis	Galatheidae	Genbank Crustacea Malac.
GBCMD933-07	Munidopsis scotti	Munidopsis	Galatheidae	Genbank Crustacea Malac.
GBCMD932-07	Munidopsis scotti	Munidopsis	Galatheidae	Genbank Crustacea Malac.
GBCMD931-07	Munidopsis scotti	Munidopsis	Galatheidae	Genbank Crustacea Malac.
GBCMD952-07	Munidopsis segonzaci	Munidopsis	Galatheidae	Genbank Crustacea Malac.
GBCMD3487-09	Munidopsis tiburon	Munidopsis	Galatheidae	Genbank Crustacea Malac.
GBCMD3485-09	Munidopsis vrijenhoeki	Munidopsis	Galatheidae	Genbank Crustacea Malac.
GBCMD1017-07	Nanhaipotamon pingyuanense	Nanhaipotamon	Potamidae	Genbank Crustacea Malac.
GBCMD4008-09	Necora puber	Necora	Portunidae	This study
GBCMD4001-09	Necora puber	Necora	Portunidae	Genbank Crustacea Malac.
GBCMD4000-09	Necora puber	Necora	Portunidae	Genbank Crustacea Malac.
GBCMD3999-09	Necora puber	Necora	Portunidae	Genbank Crustacea Malac.
GBCMD3998-09	Necora puber	Necora	Portunidae	Genbank Crustacea Malac.
GBCMD3996-09	Necora puber	Necora	Portunidae	Genbank Crustacea Malac.
GBCMD3994-09	Necora puber	Necora	Portunidae	Genbank Crustacea Malac.
GBCMD3991-09	Necora puber	Necora	Portunidae	Genbank Crustacea Malac.
JSDPX151-08	Necora puber	Necora	Portunidae	Genbank Crustacea Malac.
GBCMD0867-06	Necora puber	Necora	Portunidae	Genbank Crustacea Malac.
GBCMD1854-08	Neocaridina denticulata	Neocaridina	Atyidae	Genbank Crustacea Malac.
GBCMD1853-08	Neocaridina denticulata	Neocaridina	Atyidae	Genbank Crustacea Malac.
GBCMD1852-08	Neocaridina denticulata	Neocaridina	Atyidae	Genbank Crustacea Malac.
GBCMD1851-08	Neocaridina denticulata	Neocaridina	Atyidae	Genbank Crustacea Malac.
GBCMD1850-08	Neocaridina denticulata	Neocaridina	Atyidae	Genbank Crustacea Malac.
GBCMD1857-08	Neocaridina ketagalan	Neocaridina	Atyidae	Genbank Crustacea Malac.
GBCMD1856-08	Neocaridina ketagalan	Neocaridina	Atyidae	Genbank Crustacea Malac.
GBCMD1855-08	Neocaridina ketagalan	Neocaridina	Atyidae	Genbank Crustacea Malac.
GBCMD1860-08	Neocaridina saccam	Neocaridina	Atyidae	Genbank Crustacea Malac.
GBCMD1859-08	Neocaridina saccam	Neocaridina	Atyidae	Genbank Crustacea Malac.
GBCMD1858-08	Neocaridina saccam	Neocaridina	Atyidae	Genbank Crustacea Malac.
GBCMD3981-09	Neohymenicus pubescens	Neohymenicus	Hymenosomatidae	Genbank Crustacea Malac.
JSDSC001-09	Neolithodes grimaldii	Neolithodes	Lithodidae	This study
JSDSC002-09	Neolithodes grimaldii	Neolithodes	Lithodidae	This study
JSDSC003-09	Neolithodes grimaldii	Neolithodes	Lithodidae	This study
GBCMD1787-08	Neorhynchoplax bovis	Neorhynchoplax	Hymenosomatidae	Genbank Crustacea Malac.
FCDOP079-07	Nephrops norvegicus	Nephrops	Nephropidae	This study
FCDOP080-07	Nephrops norvegicus	Nephrops	Nephropidae	This study
FCDOP081-07	Nephrops norvegicus	Nephrops	Nephropidae	This study
FCDOP094-07	Nephrops norvegicus	Nephrops	Nephropidae	This study
FCDOP095-07	Nephrops norvegicus	Nephrops	Nephropidae	This study
FCDOP096-07	Nephrops norvegicus	Nephrops	Nephropidae	This study
FCDOP097-07	Nephrops norvegicus	Nephrops	Nephropidae	This study
GBCMD2636-09	Nephrops norvegicus	Nephrops	Nephropidae	Genbank Crustacea Malac.
JSDSC010-09	Nephropsis atlantica	Nephropsis	Nephropidae	This study
JSDSC011-09	Nephropsis atlantica	Nephropsis	Nephropidae	This study
JSDSC012-09	Nephropsis atlantica	Nephropsis	Nephropidae	This study
GBCMD0335-06	Onconida alaini	Onconida	Galatheidae	Genbank Crustacea Malac.
GBCMD0336-06	Onconida alaini	Onconida	Galatheidae	Genbank Crustacea Malac.
GBCMD0337-06	Onconida alaini	Onconida	Galatheidae	Genbank Crustacea Malac.
GBCMD0338-06	Onconida tropis	Onconida	Galatheidae	Genbank Crustacea Malac.
GBCMD0339-06	Onconida tropis	Onconida	Galatheidae	Genbank Crustacea Malac.
GBCMD1807-08	Opaepele loihi	Opaepele	Bresiliidae	Genbank Crustacea Malac.
GBCMD1806-08	Opaepele loihi	Opaepele	Bresiliidae	Genbank Crustacea Malac.
GBCMD1802-08	Opaepele loihi	Opaepele	Bresiliidae	Genbank Crustacea Malac.
GBCMD1801-08	Opaepele loihi	Opaepele	Bresiliidae	Genbank Crustacea Malac.
GBCMD1800-08	Opaepele loihi	Opaepele	Bresiliidae	Genbank Crustacea Malac.
GBCMD1797-08	Opaepele loihi	Opaepele	Bresiliidae	Genbank Crustacea Malac.
GBCMD1796-08	Opaepele loihi	Opaepele	Bresiliidae	Genbank Crustacea Malac.
GBCMD1792-08	Opaepele loihi	Opaepele	Bresiliidae	Genbank Crustacea Malac.
GBCMD1790-08	Opaepele loihi	Opaepele	Bresiliidae	Genbank Crustacea Malac.
GBCMD1789-08	Opaepele loihi	Opaepele	Bresiliidae	Genbank Crustacea Malac.
FCDOP256-07	Oplophorus spinosus	Oplophorus	Oplophoridae	This study
JSDPX057-08	Oplophorus spinosus	Oplophorus	Oplophoridae	This study
JSDPX058-08	Oplophorus spinosus	Oplophorus	Oplophoridae	This study
JSDPX059-08	Oplophorus spinosus	Oplophorus	Oplophoridae	This study
JSDPX060-08	Oplophorus spinosus	Oplophorus	Oplophoridae	This study
FCDPA089-04	Orconectes immunis	Orconectes	Cambaridae	Decapods of Pacific and Atlantic
FCDPA075-04	Orconectes limosus	Orconectes	Cambaridae	Decapods of Pacific and Atlantic
GBCMD3360-09	Oregonia gracilis	Oregonia	Majidae	Genbank Crustacea Malac.
JSDAZ002-08	Pachygrapsus marmoratus	Pachygrapsus	Grapsidae	This study
JSDAZ003-08	Pachygrapsus marmoratus	Pachygrapsus	Grapsidae	This study
JSDAZ008-08	Pachygrapsus marmoratus	Pachygrapsus	Grapsidae	This study
JSDAZ009-08	Pachygrapsus marmoratus	Pachygrapsus	Grapsidae	This study
JSDME062-08	Pachygrapsus marmoratus	Pachygrapsus	Grapsidae	This study
JSDAZ005-08	Pachygrapsus maurus	Pachygrapsus	Grapsidae	This study
JSDAZ044-08	Pachygrapsus maurus	Pachygrapsus	Grapsidae	This study
FCDPA134-04	Paguristes turgidus	Paguristes	Diogenidae	Decapods of Pacific and Atlantic
FCDPA146-04	Paguristes turgidus	Paguristes	Diogenidae	Decapods of Pacific and Atlantic
FCDPA147-04	Paguristes turgidus	Paguristes	Diogenidae	Decapods of Pacific and Atlantic
WWGSL343-08	Pagurus acadianus	Pagurus	Paguridae	Crustaceans of the St. Lawrence Gulf
WW100-07	Pagurus acadianus	Pagurus	Paguridae	Crustaceans of the St. Lawrence Gulf
WW125-07	Pagurus acadianus	Pagurus	Paguridae	Crustaceans of the St. Lawrence Gulf
GBCMD0131-06	Pagurus acadianus	Pagurus	Paguridae	Crustaceans of the St. Lawrence Gulf
WW766-08	Pagurus acadianus	Pagurus	Paguridae	Genbank Crustacea Malac.
FCDOP160-07	Pagurus alatus	Pagurus	Paguridae	This study
FCDOP197-07	Pagurus alatus	Pagurus	Paguridae	This study
FCDOP252-07	Pagurus alatus	Pagurus	Paguridae	This study
FCDOP280-07	Pagurus alatus	Pagurus	Paguridae	This study
FCDOP200-07	Pagurus alatus	Pagurus	Paguridae	This study
WW437-08	Pagurus arcuatus	Pagurus	Paguridae	Crustaceans of the St. Lawrence Gulf
WW438-08	Pagurus arcuatus	Pagurus	Paguridae	Crustaceans of the St. Lawrence Gulf
WW439-08	Pagurus arcuatus	Pagurus	Paguridae	Crustaceans of the St. Lawrence Gulf
GBCMD0134-06	Pagurus armatus	Pagurus	Paguridae	Genbank Crustacea Malac.
FCDOP077-07	Pagurus bernhardus	Pagurus	Paguridae	This study
JSDUK146-08	Pagurus bernhardus	Pagurus	Paguridae	This study
JSDUK149-08	Pagurus bernhardus	Pagurus	Paguridae	This study
JSDUK150-08	Pagurus bernhardus	Pagurus	Paguridae	This study
JSDUK151-08	Pagurus bernhardus	Pagurus	Paguridae	This study
JSDUK152-08	Pagurus bernhardus	Pagurus	Paguridae	This study
JSDUK153-08	Pagurus bernhardus	Pagurus	Paguridae	This study
JSDUK154-08	Pagurus bernhardus	Pagurus	Paguridae	This study
JSDAZ183-08	Pagurus cuanensis	Pagurus	Paguridae	This study
JSDAZ065-08	Pagurus cuanensis	Pagurus	Paguridae	This study
FCDOP050-07	Pagurus excavatus	Pagurus	Paguridae	This study
FCDOP067-07	Pagurus excavatus	Pagurus	Paguridae	This study
FCDOP001-07	Pagurus excavatus	Pagurus	Paguridae	This study
FCDOP002-07	Pagurus excavatus	Pagurus	Paguridae	This study
FCDOP003-07	Pagurus excavatus	Pagurus	Paguridae	This study
JSDME003-08	Pagurus excavatus	Pagurus	Paguridae	This study
JSDME004-08	Pagurus excavatus	Pagurus	Paguridae	This study
JSDME005-08	Pagurus excavatus	Pagurus	Paguridae	This study
WW779-08	Pagurus longicarpus	Pagurus	Paguridae	Crustaceans of the St. Lawrence Gulf
WW774-08	Pagurus longicarpus	Pagurus	Paguridae	Crustaceans of the St. Lawrence Gulf
WW775-08	Pagurus longicarpus	Pagurus	Paguridae	Crustaceans of the St. Lawrence Gulf
WW772-08	Pagurus longicarpus	Pagurus	Paguridae	Crustaceans of the St. Lawrence Gulf
WW773-08	Pagurus longicarpus	Pagurus	Paguridae	Crustaceans of the St. Lawrence Gulf
WWGSL351-08	Pagurus longicarpus	Pagurus	Paguridae	Crustaceans of the St. Lawrence Gulf
WWGSL337-08	Pagurus longicarpus	Pagurus	Paguridae	Crustaceans of the St. Lawrence Gulf
WWGSL317-08	Pagurus longicarpus	Pagurus	Paguridae	Crustaceans of the St. Lawrence Gulf
GBCMD0133-06	Pagurus ochotensis	Pagurus	Paguridae	Genbank Crustacea Malac.
FCDOP036-07	Pagurus prideauxi	Pagurus	Paguridae	This study
FCDOP038-07	Pagurus prideauxi	Pagurus	Paguridae	This study
FCDOP034-07	Pagurus prideauxi	Pagurus	Paguridae	This study
FCDOP045-07	Pagurus prideauxi	Pagurus	Paguridae	This study
FCDOP004-07	Pagurus prideauxi	Pagurus	Paguridae	This study
FCDOP008-07	Pagurus prideauxi	Pagurus	Paguridae	This study
JSDN009-08	Pagurus prideauxi	Pagurus	Paguridae	This study
JSDN011-08	Pagurus prideauxi	Pagurus	Paguridae	This study
JSDUK147-08	Pagurus prideauxi	Pagurus	Paguridae	This study
JSDUK159-08	Pagurus prideauxi	Pagurus	Paguridae	This study
WW862-08	Pagurus pubescens	Pagurus	Paguridae	Crustaceans of the St. Lawrence Gulf
WW863-08	Pagurus pubescens	Pagurus	Paguridae	Crustaceans of the St. Lawrence Gulf
WW864-08	Pagurus pubescens	Pagurus	Paguridae	Crustaceans of the St. Lawrence Gulf
JSDN005-08	Pagurus pubescens	Pagurus	Paguridae	This study
JSDN014-08	Pagurus pubescens	Pagurus	Paguridae	This study
JSDN015-08	Pagurus pubescens	Pagurus	Paguridae	This study
JSDN022-08	Pagurus pubescens	Pagurus	Paguridae	This study
JSDN023-08	Pagurus pubescens	Pagurus	Paguridae	This study
JSDSV001-09	Pagurus pubescens	Pagurus	Paguridae	This study
JSDSV002-09	Pagurus pubescens	Pagurus	Paguridae	This study
GBCMD2445-09	Palaemon debilis	Pagurus	Paguridae	Genbank Crustacea Malac.
FCDPA157-05	Palaemon elegans	Palaemon	Palaemonidae	Decapods of Pacific and Atlantic
FCDPA158-05	Palaemon elegans	Palaemon	Palaemonidae	Decapods of Pacific and Atlantic
FCDPA159-05	Palaemon elegans	Palaemon	Palaemonidae	Decapods of Pacific and Atlantic
FCDPA161-05	Palaemon elegans	Palaemon	Palaemonidae	Decapods of Pacific and Atlantic
JSDAZ172-08	Palaemon elegans	Palaemon	Palaemonidae	This study
JSDUK161-08	Palaemon elegans	Palaemon	Palaemonidae	This study
JSDUK162-08	Palaemon elegans	Palaemon	Palaemonidae	This study
JSDUK163-08	Palaemon elegans	Palaemon	Palaemonidae	This study
JSDUK164-08	Palaemon elegans	Palaemon	Palaemonidae	This study
GBCMD0178-06	Palaemon longirostris	Palaemon	Palaemonidae	Genbank Crustacea Malac.
GBCMD0179-06	Palaemon longirostris	Palaemon	Palaemonidae	Genbank Crustacea Malac.
GBCMD0180-06	Palaemon longirostris	Palaemon	Palaemonidae	Genbank Crustacea Malac.
GBCMD0181-06	Palaemon longirostris	Palaemon	Palaemonidae	Genbank Crustacea Malac.
GBCMD0182-06	Palaemon longirostris	Palaemon	Palaemonidae	Genbank Crustacea Malac.
GBCMD0183-06	Palaemon longirostris	Palaemon	Palaemonidae	Genbank Crustacea Malac.
GBCMD0184-06	Palaemon longirostris	Palaemon	Palaemonidae	Genbank Crustacea Malac.
GBCMD0185-06	Palaemon longirostris	Palaemon	Palaemonidae	Genbank Crustacea Malac.
GBCMD0186-06	Palaemon longirostris	Palaemon	Palaemonidae	Genbank Crustacea Malac.
GBCMD0187-06	Palaemon longirostris	Palaemon	Palaemonidae	Genbank Crustacea Malac.
FCDOP072-07	Palaemon serratus	Palaemon	Palaemonidae	This study
FCDOP073-07	Palaemon serratus	Palaemon	Palaemonidae	This study
JSDUK165-08	Palaemon serratus	Palaemon	Palaemonidae	This study
JSDUK166-08	Palaemon serratus	Palaemon	Palaemonidae	This study
JSDUK167-08	Palaemon serratus	Palaemon	Palaemonidae	This study
WWGSL319-08	Palaemonetes vulgaris	Palaemon	Palaemonidae	Crustaceans of the St. Lawrence Gulf
WWGSL320-08	Palaemonetes vulgaris	Palaemonetes	Palaemonidae	Crustaceans of the St. Lawrence Gulf
WWGSL321-08	Palaemonetes vulgaris	Palaemonetes	Palaemonidae	Crustaceans of the St. Lawrence Gulf
WW642-08	Palaemonetes vulgaris	Palaemonetes	Palaemonidae	Crustaceans of the St. Lawrence Gulf
WWGSL089-08	Palaemonetes vulgaris	Palaemonetes	Palaemonidae	Crustaceans of the St. Lawrence Gulf
WWGSL091-08	Palaemonetes vulgaris	Palaemonetes	Palaemonidae	Crustaceans of the St. Lawrence Gulf
GBCMD2626-09	Palibythus magnificus	Palaemonetes	Palaemonidae	Genbank Crustacea Malac.
GBCMD2621-09	Palinurus barbarae	Palibythus	Synaxidae	Genbank Crustacea Malac.
GBCMD2622-09	Palinurus charlestoni	Palinurus	Palinuridae	Genbank Crustacea Malac.
GBCMD2623-09	Palinurus delagoae	Palinurus	Palinuridae	Genbank Crustacea Malac.
GBCMD2625-09	Palinurus elephas	Palinurus	Palinuridae	Genbank Crustacea Malac.
JSDAZ214-08	Palinurus elephas	Palinurus	Palinuridae	This study
JSDAZ215-08	Palinurus elephas	Palinurus	Palinuridae	This study
GBCMD0188-06	Palinurus elephas	Palinurus	Palinuridae	Genbank Crustacea Malac.
GBCMD2620-09	Palinurus gilchristi	Palinurus	Palinuridae	Genbank Crustacea Malac.
GBCMD2624-09	Palinurus mauritanicus	Palinurus	Palinuridae	Genbank Crustacea Malac.
GBCMD0189-06	Palinurus mauritanicus	Palinurus	Palinuridae	Genbank Crustacea Malac.
GBCMD3594-09	Pandalopsis coccinata	Palinurus	Palinuridae	Genbank Crustacea Malac.
FCDPA018-04	Pandalopsis dispar	Pandalopsis	Pandalidae	Decapods of Pacific and Atlantic
FCDPA019-04	Pandalopsis dispar	Pandalopsis	Pandalidae	Decapods of Pacific and Atlantic
FCDPA105-04	Pandalopsis dispar	Pandalopsis	Pandalidae	Decapods of Pacific and Atlantic
WW103-07	Pandalus borealis	Pandalopsis	Pandalidae	Crustaceans of the St. Lawrence Gulf
WW104-07	Pandalus borealis	Pandalus	Pandalidae	Crustaceans of the St. Lawrence Gulf
WWGSL370-08	Pandalus borealis	Pandalus	Pandalidae	Crustaceans of the St. Lawrence Gulf
WWGSL369-08	Pandalus borealis	Pandalus	Pandalidae	Crustaceans of the St. Lawrence Gulf
FCDPA113-04	Pandalus danae	Pandalus	Pandalidae	Decapods of Pacific and Atlantic
FCDPA114-04	Pandalus danae	Pandalus	Pandalidae	Decapods of Pacific and Atlantic
FCDPA115-04	Pandalus danae	Pandalus	Pandalidae	Decapods of Pacific and Atlantic
FCDPA001-04	Pandalus danae	Pandalus	Pandalidae	Decapods of Pacific and Atlantic
GBCMD0018-06	Pandalus eous	Pandalus	Pandalidae	Genbank Crustacea Malac.
FCDPA002-04	Pandalus goniurus	Pandalus	Pandalidae	Decapods of Pacific and Atlantic
FCDPA003-04	Pandalus hypsinotus	Pandalus	Pandalidae	Decapods of Pacific and Atlantic
FCDPA004-04	Pandalus hypsinotus	Pandalus	Pandalidae	Decapods of Pacific and Atlantic
FCDPA005-04	Pandalus hypsinotus	Pandalus	Pandalidae	Decapods of Pacific and Atlantic
GBCMD0019-06	Pandalus hypsinotus	Pandalus	Pandalidae	Genbank Crustacea Malac.
FCDPA006-04	Pandalus jordani	Pandalus	Pandalidae	Decapods of Pacific and Atlantic
FCDPA007-04	Pandalus jordani	Pandalus	Pandalidae	Decapods of Pacific and Atlantic
FCDPA008-04	Pandalus jordani	Pandalus	Pandalidae	Decapods of Pacific and Atlantic
FCDPA009-04	Pandalus jordani	Pandalus	Pandalidae	Decapods of Pacific and Atlantic
WW871-08	Pandalus montagui	Pandalus	Pandalidae	Crustaceans of the St. Lawrence Gulf
WWGSL083-08	Pandalus montagui	Pandalus	Pandalidae	Crustaceans of the St. Lawrence Gulf
JSDUK171-08	Pandalus montagui	Pandalus	Pandalidae	Crustaceans of the St. Lawrence Gulf
WW091-07	Pandalus montagui	Pandalus	Pandalidae	Crustaceans of the St. Lawrence Gulf
WW092-07	Pandalus montagui	Pandalus	Pandalidae	Crustaceans of the St. Lawrence Gulf
WWGSL105-08	Pandalus montagui	Pandalus	Pandalidae	Crustaceans of the St. Lawrence Gulf
WWGSL106-08	Pandalus montagui	Pandalus	Pandalidae	Crustaceans of the St. Lawrence Gulf
WWGSL109-08	Pandalus montagui	Pandalus	Pandalidae	Crustaceans of the St. Lawrence Gulf
WWGSL114-08	Pandalus montagui	Pandalus	Pandalidae	Crustaceans of the St. Lawrence Gulf
WWGSL125-08	Pandalus montagui	Pandalus	Pandalidae	Crustaceans of the St. Lawrence Gulf
FCDPA010-04	Pandalus mortagui tridens	Pandalus	Pandalidae	Decapods of Pacific and Atlantic
FCDPA011-04	Pandalus mortagui tridens	Pandalus	Pandalidae	Decapods of Pacific and Atlantic
FCDPA012-04	Pandalus mortagui tridens	Pandalus	Pandalidae	Decapods of Pacific and Atlantic
FCDPA153-04	Pandalus platyceros	Pandalus	Pandalidae	Decapods of Pacific and Atlantic
FCDPA014-04	Pandalus platyceros	Pandalus	Pandalidae	Decapods of Pacific and Atlantic
FCDPA016-04	Pandalus stenolepis	Pandalus	Pandalidae	Decapods of Pacific and Atlantic
FCDPA017-04	Pandalus stenolepis	Pandalus	Pandalidae	Decapods of Pacific and Atlantic
GBCMD2612-09	Panulirus argus	Pandalus	Pandalidae	Genbank Crustacea Malac.
GBCMD0094-06	Panulirus argus	Panulirus	Palinuridae	Genbank Crustacea Malac.
GBCMD0095-06	Panulirus cygnus	Panulirus	Palinuridae	Genbank Crustacea Malac.
GBCMD0096-06	Panulirus echinatus	Panulirus	Palinuridae	Genbank Crustacea Malac.
GBCMD0097-06	Panulirus gracilis	Panulirus	Palinuridae	Genbank Crustacea Malac.
GBCMD0098-06	Panulirus guttatus	Panulirus	Palinuridae	Genbank Crustacea Malac.
GBCMD2618-09	Panulirus homarus	Panulirus	Palinuridae	Genbank Crustacea Malac.
GBCMD2617-09	Panulirus inflatus	Panulirus	Palinuridae	Genbank Crustacea Malac.
GBCMD0101-06	Panulirus inflatus	Panulirus	Palinuridae	Genbank Crustacea Malac.
GBCMD0001-06	Panulirus japonicus	Panulirus	Palinuridae	Genbank Crustacea Malac.
GBCMD2613-09	Panulirus japonicus	Panulirus	Palinuridae	Genbank Crustacea Malac.
GBCMD0891-06	Panulirus japonicus	Panulirus	Palinuridae	Genbank Crustacea Malac.
GBCMD0104-06	Panulirus laevicauda	Panulirus	Palinuridae	Genbank Crustacea Malac.
GBCMD0107-06	Panulirus marginatus	Panulirus	Palinuridae	Genbank Crustacea Malac.
GBCMD0109-06	Panulirus ornatus	Panulirus	Palinuridae	Genbank Crustacea Malac.
GBCMD0108-06	Panulirus pascuensis	Panulirus	Palinuridae	Genbank Crustacea Malac.
GBCMD2611-09	Panulirus penicillatus	Panulirus	Palinuridae	Genbank Crustacea Malac.
GBCMD0110-06	Panulirus penicillatus	Panulirus	Palinuridae	Genbank Crustacea Malac.
GBCMD0111-06	Panulirus polyphagus	Panulirus	Palinuridae	Genbank Crustacea Malac.
GBCMD2619-09	Panulirus regius	Panulirus	Palinuridae	Genbank Crustacea Malac.
GBCMD0112-06	Panulirus regius	Panulirus	Palinuridae	Genbank Crustacea Malac.
GBCMD0113-06	Panulirus stimpsoni	Panulirus	Palinuridae	Genbank Crustacea Malac.
GBCMD0032-06	Panulirus versicolor	Panulirus	Palinuridae	Genbank Crustacea Malac.
GBCMD0114-06	Panulirus versicolor	Panulirus	Palinuridae	Genbank Crustacea Malac.
GBCMD3971-09	Paragrapsus laevis	Panulirus	Palinuridae	Genbank Crustacea Malac.
GBCMD0021-06	Paralithodes brevipes	Paragrapsus	Grapsidae	Genbank Crustacea Malac.
GBCMD0022-06	Paralithodes brevipes	Paralithodes	Lithodidae	Genbank Crustacea Malac.
GBCMD0023-06	Paralithodes brevipes	Paralithodes	Lithodidae	Genbank Crustacea Malac.
GBCMD0024-06	Paralithodes brevipes	Paralithodes	Lithodidae	Genbank Crustacea Malac.
GBCMD0027-06	Paralithodes camtschaticus	Paralithodes	Lithodidae	Genbank Crustacea Malac.
GBCMD0025-06	Paralithodes platypus	Paralithodes	Lithodidae	Genbank Crustacea Malac.
GBCMD0026-06	Paralithodes platypus	Paralithodes	Lithodidae	Genbank Crustacea Malac.
GBCMD0020-06	Paralomis multispina	Paralithodes	Lithodidae	Genbank Crustacea Malac.
FCDPA057-04	Paralomis multispina	Paralomis	Lithodidae	Decapods of Pacific and Atlantic
GBCMD2320-08	Paralomis multispina	Paralomis	Lithodidae	Genbank Crustacea Malac.
GBCMD2319-08	Paralomis multispina	Paralomis	Lithodidae	Genbank Crustacea Malac.
GBCMD1986-08	Paralomis multispina	Paralomis	Lithodidae	Genbank Crustacea Malac.
GBCMD1985-08	Paralomis multispina	Paralomis	Lithodidae	Genbank Crustacea Malac.
GBCMD1984-08	Paralomis multispina	Paralomis	Lithodidae	Genbank Crustacea Malac.
GBCMD1982-08	Paralomis multispina	Paralomis	Lithodidae	Genbank Crustacea Malac.
GBCMD1981-08	Paralomis multispina	Paralomis	Lithodidae	Genbank Crustacea Malac.
GBCMD1980-08	Paralomis multispina	Paralomis	Lithodidae	Genbank Crustacea Malac.
GBCMD4355-09	Paralomis pacifica	Paralomis	Lithodidae	Genbank Crustacea Malac.
GBCMD4354-09	Paralomis pacifica	Paralomis	Lithodidae	Genbank Crustacea Malac.
GBCMD4353-09	Paralomis pacifica	Paralomis	Lithodidae	Genbank Crustacea Malac.
GBCMD4352-09	Paralomis pacifica	Paralomis	Lithodidae	Genbank Crustacea Malac.
GBCMD0309-06	Paramunida belone	Paralomis	Lithodidae	Genbank Crustacea Malac.
GBCMD0310-06	Paramunida granulata	Paramunida	Galatheidae	Genbank Crustacea Malac.
GBCMD0311-06	Paramunida labis	Paramunida	Galatheidae	Genbank Crustacea Malac.
GBCMD0312-06	Paramunida labis	Paramunida	Galatheidae	Genbank Crustacea Malac.
GBCMD0313-06	Paramunida luminata	Paramunida	Galatheidae	Genbank Crustacea Malac.
GBCMD0314-06	Paramunida luminata	Paramunida	Galatheidae	Genbank Crustacea Malac.
GBCMD0315-06	Paramunida pictura	Paramunida	Galatheidae	Genbank Crustacea Malac.
GBCMD0316-06	Paramunida pictura	Paramunida	Galatheidae	Genbank Crustacea Malac.
GBCMD0317-06	Paramunida pictura	Paramunida	Galatheidae	Genbank Crustacea Malac.
GBCMD0318-06	Paramunida pictura	Paramunida	Galatheidae	Genbank Crustacea Malac.
GBCMD0319-06	Paramunida pronoe	Paramunida	Galatheidae	Genbank Crustacea Malac.
GBCMD0320-06	Paramunida stichas	Paramunida	Galatheidae	Genbank Crustacea Malac.
GBCMD0321-06	Paramunida stichas	Paramunida	Galatheidae	Genbank Crustacea Malac.
GBCMD0322-06	Paramunida stichas	Paramunida	Galatheidae	Genbank Crustacea Malac.
GBCMD0323-06	Paramunida thalie	Paramunida	Galatheidae	Genbank Crustacea Malac.
GBCMD0324-06	Paramunida thalie	Paramunida	Galatheidae	Genbank Crustacea Malac.
GBCMD0325-06	Paramunida thalie	Paramunida	Galatheidae	Genbank Crustacea Malac.
GBCMD0326-06	Paramunida thalie	Paramunida	Galatheidae	Genbank Crustacea Malac.
GBCMD1157-07	Paranephrops planifrons	Paramunida	Galatheidae	Genbank Crustacea Malac.
GBCMD1155-07	Paranephrops planifrons	Paranephrops	Parastacidae	Genbank Crustacea Malac.
GBCMD1120-07	Paranephrops planifrons	Paranephrops	Parastacidae	Genbank Crustacea Malac.
GBCMD1104-07	Paranephrops planifrons	Paranephrops	Parastacidae	Genbank Crustacea Malac.
GBCMD1098-07	Paranephrops planifrons	Paranephrops	Parastacidae	Genbank Crustacea Malac.
GBCMD2002-08	Paranephrops planifrons	Paranephrops	Parastacidae	Genbank Crustacea Malac.
GBCMD2000-08	Paranephrops planifrons	Paranephrops	Parastacidae	Genbank Crustacea Malac.
GBCMD1999-08	Paranephrops planifrons	Paranephrops	Parastacidae	Genbank Crustacea Malac.
GBCMD1997-08	Paranephrops planifrons	Paranephrops	Parastacidae	Genbank Crustacea Malac.
GBCMD1993-08	Paranephrops planifrons	Paranephrops	Parastacidae	Genbank Crustacea Malac.
GBCMD0668-06	Paranephrops zealandicus	Paranephrops	Parastacidae	Genbank Crustacea Malac.
GBCMD1116-07	Paranephrops zealandicus	Paranephrops	Parastacidae	Genbank Crustacea Malac.
GBCMD3522-09	Paranephrops zealandicus	Paranephrops	Parastacidae	Genbank Crustacea Malac.
GBCMD1085-07	Paranephrops zealandicus	Paranephrops	Parastacidae	Genbank Crustacea Malac.
GBCMD3518-09	Paranephrops zealandicus	Paranephrops	Parastacidae	Genbank Crustacea Malac.
GBCMD1070-07	Paranephrops zealandicus	Paranephrops	Parastacidae	Genbank Crustacea Malac.
GBCMD1069-07	Paranephrops zealandicus	Paranephrops	Parastacidae	Genbank Crustacea Malac.
GBCMD1066-07	Paranephrops zealandicus	Paranephrops	Parastacidae	Genbank Crustacea Malac.
GBCMD1062-07	Paranephrops zealandicus	Paranephrops	Parastacidae	Genbank Crustacea Malac.
GBCMD1057-07	Paranephrops zealandicus	Paranephrops	Parastacidae	Genbank Crustacea Malac.
FCDOP154-07	Parapenaeus longirostris	Paranephrops	Parastacidae	This study
JSDME037-08	Parapenaeus longirostris	Parapenaeus	Penaeidae	This study
JSDME038-08	Parapenaeus longirostris	Parapenaeus	Penaeidae	This study
GBCMD1926-08	Parastacus brasiliensis	Parapenaeus	Penaeidae	Genbank Crustacea Malac.
GBCMD1927-08	Parastacus pugnax	Parastacus	Parastacidae	Genbank Crustacea Malac.
JSDPX108-08	Pasiphaea hoplocerca	Parastacus	Parastacidae	This study
JSDSC017-09	Pasiphaea multidentata	Pasiphaea	Pasiphaeidae	This study
JSDSC016-09	Pasiphaea multidentata	Pasiphaea	Pasiphaeidae	This study
WWGSL117-08	Pasiphaea multidentata	Pasiphaea	Pasiphaeidae	Crustaceans of the St. Lawrence Gulf
WWGSL126-08	Pasiphaea multidentata	Pasiphaea	Pasiphaeidae	Crustaceans of the St. Lawrence Gulf
WWGSL133-08	Pasiphaea multidentata	Pasiphaea	Pasiphaeidae	Crustaceans of the St. Lawrence Gulf
FCDPA128-04	Pasiphaea pacifica	Pasiphaea	Pasiphaeidae	Decapods of Pacific and Atlantic
FCDPA041-04	Pasiphaea pacifica	Pasiphaea	Pasiphaeidae	Decapods of Pacific and Atlantic
FCDPA042-04	Pasiphaea pacifica	Pasiphaea	Pasiphaeidae	Decapods of Pacific and Atlantic
FCDPA043-04	Pasiphaea pacifica	Pasiphaea	Pasiphaeidae	Decapods of Pacific and Atlantic
FCDPA129-04	Pasiphaea pacifica	Pasiphaea	Pasiphaeidae	Decapods of Pacific and Atlantic
FCDOP103-07	Pasiphaea sivado	Pasiphaea	Pasiphaeidae	This study
FCDOP104-07	Pasiphaea sivado	Pasiphaea	Pasiphaeidae	This study
FCDOP105-07	Pasiphaea sivado	Pasiphaea	Pasiphaeidae	This study
FCDOP106-07	Pasiphaea sivado	Pasiphaea	Pasiphaeidae	This study
FCDOP107-07	Pasiphaea sivado	Pasiphaea	Pasiphaeidae	This study
FCDPA044-04	Pasiphaea tarda	Pasiphaea	Pasiphaeidae	Decapods of Pacific and Atlantic
FCDPA045-04	Pasiphaea tarda	Pasiphaea	Pasiphaeidae	Decapods of Pacific and Atlantic
FCDPA047-04	Pasiphaea tarda	Pasiphaea	Pasiphaeidae	Decapods of Pacific and Atlantic
FCDPA048-04	Pasiphaea tarda	Pasiphaea	Pasiphaeidae	Decapods of Pacific and Atlantic
JSDSC007-09	Pasiphaea tarda	Pasiphaea	Pasiphaeidae	This study
JSDSC008-09	Pasiphaea tarda	Pasiphaea	Pasiphaeidae	This study
JSDSC009-09	Pasiphaea tarda	Pasiphaea	Pasiphaeidae	This study
FCDOP223-07	Penaeopsis serrata	Pasiphaea	Pasiphaeidae	This study
GBCMD0890-06	Penaeus monodon	Penaeopsis	Penaeidae	Genbank Crustacea Malac.
GBCMD0058-06	Penaeus monodon	Penaeus	Penaeidae	Genbank Crustacea Malac.
JSDAZ039-08	Percnon gibbesi	Penaeus	Penaeidae	This study
JSDAZ040-08	Percnon gibbesi	Percnon	Grapsidae	This study
JSDAZ041-08	Percnon gibbesi	Percnon	Grapsidae	This study
JSDAZ075-08	Percnon gibbesi	Percnon	Grapsidae	This study
JSDAZ076-08	Percnon gibbesi	Percnon	Grapsidae	This study
JSDAZ077-08	Percnon gibbesi	Percnon	Grapsidae	This study
JSDAZ079-08	Percnon gibbesi	Percnon	Grapsidae	This study
GBCMD2644-09	Periclimenes lamellibrachiophilus	Percnon	Grapsidae	Genbank Crustacea Malac.
GBCMD2642-09	Periclimenes lamellibrachiophilus	Periclimenes	Palaemonidae	Genbank Crustacea Malac.
GBCMD2649-09	Periclimenes lamellibrachiophilus	Periclimenes	Palaemonidae	Genbank Crustacea Malac.
GBCMD2646-09	Periclimenes lamellibrachiophilus	Periclimenes	Palaemonidae	Genbank Crustacea Malac.
GBCMD2810-09	Periclimenes soror	Periclimenes	Palaemonidae	Genbank Crustacea Malac.
GBCMD2793-09	Periclimenes soror	Periclimenes	Palaemonidae	Genbank Crustacea Malac.
GBCMD2781-09	Periclimenes soror	Periclimenes	Palaemonidae	Genbank Crustacea Malac.
GBCMD2760-09	Periclimenes soror	Periclimenes	Palaemonidae	Genbank Crustacea Malac.
GBCMD2745-09	Periclimenes soror	Periclimenes	Palaemonidae	Genbank Crustacea Malac.
GBCMD2730-09	Periclimenes soror	Periclimenes	Palaemonidae	Genbank Crustacea Malac.
GBCMD2720-09	Periclimenes soror	Periclimenes	Palaemonidae	Genbank Crustacea Malac.
GBCMD2717-09	Periclimenes soror	Periclimenes	Palaemonidae	Genbank Crustacea Malac.
GBCMD2701-09	Periclimenes soror	Periclimenes	Palaemonidae	Genbank Crustacea Malac.
GBCMD2670-09	Periclimenes soror	Periclimenes	Palaemonidae	Genbank Crustacea Malac.
GBCMD4290-09	Periclimenes thermohydrophilus	Periclimenes	Palaemonidae	Genbank Crustacea Malac.
GBCMD4289-09	Periclimenes thermohydrophilus	Periclimenes	Palaemonidae	Genbank Crustacea Malac.
GBCMD4294-09	Periclimenes thermohydrophilus	Periclimenes	Palaemonidae	Genbank Crustacea Malac.
GBCMD4293-09	Periclimenes thermohydrophilus	Periclimenes	Palaemonidae	Genbank Crustacea Malac.
GBCMD4292-09	Periclimenes thermohydrophilus	Periclimenes	Palaemonidae	Genbank Crustacea Malac.
GBCMD4291-09	Periclimenes thermohydrophilus	Periclimenes	Palaemonidae	Genbank Crustacea Malac.
GBCMD4283-09	Petrolisthes armatus	Periclimenes	Palaemonidae	Genbank Crustacea Malac.
GBCMD4245-09	Petrolisthes armatus	Petrolisthes	Porcellanidae	Genbank Crustacea Malac.
GBCMD4243-09	Petrolisthes armatus	Petrolisthes	Porcellanidae	Genbank Crustacea Malac.
GBCMD4235-09	Petrolisthes armatus	Petrolisthes	Porcellanidae	Genbank Crustacea Malac.
GBCMD4228-09	Petrolisthes armatus	Petrolisthes	Porcellanidae	Genbank Crustacea Malac.
GBCMD4214-09	Petrolisthes armatus	Petrolisthes	Porcellanidae	Genbank Crustacea Malac.
GBCMD4191-09	Petrolisthes armatus	Petrolisthes	Porcellanidae	Genbank Crustacea Malac.
GBCMD4172-09	Petrolisthes armatus	Petrolisthes	Porcellanidae	Genbank Crustacea Malac.
GBCMD4166-09	Petrolisthes armatus	Petrolisthes	Porcellanidae	Genbank Crustacea Malac.
GBCMD4158-09	Petrolisthes armatus	Petrolisthes	Porcellanidae	Genbank Crustacea Malac.
FCDPH070-07	Philocheras monocanthus	Petrolisthes	Porcellanidae	This study
GBCMD0545-06	Phricotelphusa limula	Philocheras	Crangonidae	Genbank Crustacea Malac.
JSDAZ121-08	Pilumnus hirtellus	Phricothelphusa	Parathelphusidae	This study
JSDUK173-08	Pilumnus hirtellus	Pilumnus	Pilumnidae	This study
JSDUK174-08	Pilumnus hirtellus	Pilumnus	Pilumnidae	This study
FCDPH041-07	Pilumnus inermis	Pilumnus	Pilumnidae	This study
GBCMD3357-09	Pitho lherminieri	Pilumnus	Pilumnidae	Genbank Crustacea Malac.
GBCMD0340-06	Plesionida aliena	Pitho	Majidae	Genbank Crustacea Malac.
FCDOP291-07	Plesionika acanthonotus	Plesionida	Galatheidae	This study
JSDPX067-08	Plesionika acanthonotus	Plesionika	Pandalidae	This study
JSDPX068-08	Plesionika acanthonotus	Plesionika	Pandalidae	This study
JSDME070-08	Plesionika edwardsii	Plesionika	Pandalidae	This study
JSDME071-08	Plesionika edwardsii	Plesionika	Pandalidae	This study
JSDME073-08	Plesionika edwardsii	Plesionika	Pandalidae	This study
JSDME074-08	Plesionika edwardsii	Plesionika	Pandalidae	This study
GBCMD0385-06	Plesionika ensis	Plesionika	Pandalidae	Genbank Crustacea Malac.
FCDOP084-07	Plesionika heterocarpus	Plesionika	Pandalidae	This study
FCDOP087-07	Plesionika heterocarpus	Plesionika	Pandalidae	This study
FCDOP088-07	Plesionika heterocarpus	Plesionika	Pandalidae	This study
FCDOP025-07	Plesionika heterocarpus	Plesionika	Pandalidae	This study
FCDOP027-07	Plesionika heterocarpus	Plesionika	Pandalidae	This study
FCDOP028-07	Plesionika heterocarpus	Plesionika	Pandalidae	This study
FCDOP029-07	Plesionika heterocarpus	Plesionika	Pandalidae	This study
FCDOP208-07	Plesionika heterocarpus	Plesionika	Pandalidae	This study
JSDME029-08	Plesionika heterocarpus	Plesionika	Pandalidae	This study
JSDME030-08	Plesionika heterocarpus	Plesionika	Pandalidae	This study
FCDOP133-07	Plesionika martia	Plesionika	Pandalidae	This study
FCDOP134-07	Plesionika martia	Plesionika	Pandalidae	This study
FCDOP135-07	Plesionika martia	Plesionika	Pandalidae	This study
FCDOP155-07	Plesionika martia	Plesionika	Pandalidae	This study
FCDOP156-07	Plesionika martia	Plesionika	Pandalidae	This study
FCDOP158-07	Plesionika martia	Plesionika	Pandalidae	This study
FCDOP163-07	Plesionika martia	Plesionika	Pandalidae	This study
FCDOP206-07	Plesionika martia	Plesionika	Pandalidae	This study
FCDOP207-07	Plesionika martia	Plesionika	Pandalidae	This study
FCDOP195-07	Plesionika narval	Plesionika	Pandalidae	This study
FCDOP232-07	Plesionika narval	Plesionika	Pandalidae	This study
JSDME077-08	Plesionika narval	Plesionika	Pandalidae	This study
JSDME078-08	Plesionika narval	Plesionika	Pandalidae	This study
JSDME079-08	Plesionika narval	Plesionika	Pandalidae	This study
GBCMD0341-06	Pleuroncodes monodon	Plesionika	Pandalidae	Genbank Crustacea Malac.
GBCMD3365-09	Podochela hemphillii	Plesionika	Pandalidae	Genbank Crustacea Malac.
FCDOP058-07	Polybius henslowii	Pleuroncodes	Galatheidae	This study
FCDOP059-07	Polybius henslowii	Podochela	Inachidae	This study
FCDOP060-07	Polybius henslowii	Polybius	Portunidae	This study
FCDOP061-07	Polybius henslowii	Polybius	Portunidae	This study
FCDOP062-07	Polybius henslowii	Polybius	Portunidae	This study
FCDOP089-07	Polybius henslowii	Polybius	Portunidae	This study
JSDUK102-08	Polybius henslowii	Polybius	Portunidae	This study
JSDUK103-08	Polybius henslowii	Polybius	Portunidae	This study
JSDUK074-08	Polybius henslowii	Polybius	Portunidae	This study
JSDUK078-08	Polybius henslowii	Polybius	Portunidae	This study
GBCMD4371-09	Polycheles sculptus	Polybius	Portunidae	Genbank Crustacea Malac.
GBCMD4374-09	Polycheles typhlops	Polybius	Portunidae	Genbank Crustacea Malac.
GBCMD4372-09	Polycheles typhlops	Polycheles	Polychelidae	Genbank Crustacea Malac.
FCDOP243-07	Polycheles typhlops	Polycheles	Polychelidae	This study
GBCMD2638-09	Polycheles typhlops	Polycheles	Polychelidae	Genbank Crustacea Malac.
JSDPX014-08	Polycheles typhlops	Polycheles	Polychelidae	This study
JSDPX015-08	Polycheles typhlops	Polycheles	Polychelidae	This study
JSDPX016-08	Polycheles typhlops	Polycheles	Polychelidae	This study
JSDSC033-09	Polycheles typhlops	Polycheles	Polychelidae	This study
JSDSC035-09	Polycheles typhlops	Polycheles	Polychelidae	This study
JSDSC036-09	Polycheles typhlops	Polycheles	Polychelidae	This study
JSDME015-08	Pontocaris cathanphracta	Polycheles	Polychelidae	This study
JSDME016-08	Pontocaris cathanphracta	Polycheles	Polychelidae	This study
JSDME017-08	Pontocaris cathanphracta	Pontocaris	Crangonidae	This study
FCDPH023-07	Pontocaris lacazei	Pontocaris	Crangonidae	This study
FCDOP139-07	Pontocaris lacazei	Pontocaris	Crangonidae	This study
FCDOP173-07	Pontocaris lacazei	Pontocaris	Crangonidae	This study
FCDOP174-07	Pontocaris lacazei	Pontocaris	Crangonidae	This study
FCDOP175-07	Pontocaris lacazei	Pontocaris	Crangonidae	This study
WWGSL121-08	Pontophilus norvegicus	Pontocaris	Crangonidae	Crustaceans of the St. Lawrence Gulf
WWGSL096-08	Pontophilus norvegicus	Pontocaris	Crangonidae	Crustaceans of the St. Lawrence Gulf
JSDUK178-08	Porcellana platycheles	Pontophilus	Crangonidae	This study
JSDUK179-08	Porcellana platycheles	Pontophilus	Crangonidae	This study
JSDUK180-08	Porcellana platycheles	Pontophilus	Crangonidae	This study
JSDUK181-08	Porcellana platycheles	Porcellana	Porcellanidae	This study
JSDUK182-08	Porcellana platycheles	Porcellana	Porcellanidae	This study
GBCMD3972-09	Portunus pelagicus	Porcellana	Porcellanidae	Genbank Crustacea Malac.
GBCMD1862-08	Portunus sanguinolentus	Porcellana	Porcellanidae	Genbank Crustacea Malac.
GBCMD0002-06	Portunus trituberculatus	Porcellana	Porcellanidae	Genbank Crustacea Malac.
GBCMD0892-06	Portunus trituberculatus	Portunus	Portunidae	Genbank Crustacea Malac.
GBCMD0538-06	Potamon fluviatilis	Portunus	Portunidae	Genbank Crustacea Malac.
GBCMD0522-06	Potamonautes lirrangensis	Portunus	Portunidae	Genbank Crustacea Malac.
GBCMD0524-06	Potamonautes obesus	Portunus	Portunidae	Genbank Crustacea Malac.
GBCMD0525-06	Potamonautes oderhi	Potamon	Potamidae	Genbank Crustacea Malac.
GBCMD0130-06	Procambarus acutus	Potamonautes	Potamonautidae	Genbank Crustacea Malac.
GBCMD0472-06	Procambarus clarkii	Potamonautes	Potamonautidae	Genbank Crustacea Malac.
GBCMD3369-09	Procambarus simulans	Potamonautes	Potamonautidae	Genbank Crustacea Malac.
FCDOP128-07	Processa modica	Procambarus	Cambaridae	This study
FCDOP129-07	Processa modica	Procambarus	Cambaridae	This study
FCDOP130-07	Processa modica	Procambarus	Cambaridae	This study
JSDPX069-08	Processa modica	Processa	Processidae	This study
JSDPX070-08	Processa modica	Processa	Processidae	This study
GBCMD2628-09	Projasus parkeri	Processa	Processidae	Genbank Crustacea Malac.
GBCMD0895-06	Pseudocarcinus gigas	Processa	Processidae	Genbank Crustacea Malac.
GBCMD0371-06	Pseudocarcinus gigas	Processa	Processidae	Genbank Crustacea Malac.
GBCMD1751-08	Pseudohelice subquadrata	Projasus	Palinuridae	Genbank Crustacea Malac.
GBCMD2627-09	Puerulus angulatus	Pseudocarcinus	Eriphiidae	Genbank Crustacea Malac.
GBCMD3336-09	Pugettia dalli	Pseudocarcinus	Eriphiidae	Genbank Crustacea Malac.
GBCMD3334-09	Pugettia gracilis	Pseudohelice	Varunidae	Genbank Crustacea Malac.
GBCMD3333-09	Pugettia gracilis	Puerulus	Palinuridae	Genbank Crustacea Malac.
GBCMD3332-09	Pugettia gracilis	Pugettia	Majidae	Genbank Crustacea Malac.
GBCMD3330-09	Pugettia quadridens	Pugettia	Majidae	Genbank Crustacea Malac.
GBCMD3329-09	Pugettia quadridens	Pugettia	Majidae	Genbank Crustacea Malac.
GBCMD3326-09	Pugettia richii	Pugettia	Majidae	Genbank Crustacea Malac.
GBCMD3325-09	Pugettia richii	Pugettia	Majidae	Genbank Crustacea Malac.
GBCMD0116-06	Ranina ranina	Pugettia	Majidae	Genbank Crustacea Malac.
GBCMD0060-06	Raymunida cagnetei	Pugettia	Majidae	Genbank Crustacea Malac.
GBCMD0061-06	Raymunida cagnetei	Pugettia	Majidae	Genbank Crustacea Malac.
GBCMD0062-06	Raymunida cagnetei	Ranina	Raninidae	Genbank Crustacea Malac.
GBCMD0063-06	Raymunida confundens	Raymunida	Galatheidae	Genbank Crustacea Malac.
GBCMD0064-06	Raymunida confundens	Raymunida	Galatheidae	Genbank Crustacea Malac.
GBCMD0065-06	Raymunida dextralis	Raymunida	Galatheidae	Genbank Crustacea Malac.
GBCMD0066-06	Raymunida elegantissima	Raymunida	Galatheidae	Genbank Crustacea Malac.
GBCMD0067-06	Raymunida elegantissima	Raymunida	Galatheidae	Genbank Crustacea Malac.
GBCMD0068-06	Raymunida elegantissima	Raymunida	Galatheidae	Genbank Crustacea Malac.
GBCMD0069-06	Raymunida elegantissima	Raymunida	Galatheidae	Genbank Crustacea Malac.
GBCMD0070-06	Raymunida elegantissima	Raymunida	Galatheidae	Genbank Crustacea Malac.
GBCMD0071-06	Raymunida elegantissima	Raymunida	Galatheidae	Genbank Crustacea Malac.
GBCMD0072-06	Raymunida elegantissima	Raymunida	Galatheidae	Genbank Crustacea Malac.
GBCMD0073-06	Raymunida erythrina	Raymunida	Galatheidae	Genbank Crustacea Malac.
GBCMD0074-06	Raymunida erythrina	Raymunida	Galatheidae	Genbank Crustacea Malac.
GBCMD0192-06	Raymunida formosanus	Raymunida	Galatheidae	Genbank Crustacea Malac.
GBCMD0075-06	Raymunida insulata	Raymunida	Galatheidae	Genbank Crustacea Malac.
GBCMD2610-09	Rhithropanopeus harrisii	Raymunida	Galatheidae	Genbank Crustacea Malac.
GBCMD2555-09	Rhithropanopeus harrisii	Raymunida	Galatheidae	Genbank Crustacea Malac.
GBCMD2537-09	Rhithropanopeus harrisii	Raymunida	Galatheidae	Genbank Crustacea Malac.
GBCMD2496-09	Rhithropanopeus harrisii	Rhithropanopeus	Panopeidae	Genbank Crustacea Malac.
GBCMD2493-09	Rhithropanopeus harrisii	Rhithropanopeus	Panopeidae	Genbank Crustacea Malac.
GBCMD2487-09	Rhithropanopeus harrisii	Rhithropanopeus	Panopeidae	Genbank Crustacea Malac.
GBCMD2485-09	Rhithropanopeus harrisii	Rhithropanopeus	Panopeidae	Genbank Crustacea Malac.
GBCMD2484-09	Rhithropanopeus harrisii	Rhithropanopeus	Panopeidae	Genbank Crustacea Malac.
GBCMD0701-06	Rhithropanopeus harrisii	Rhithropanopeus	Panopeidae	Genbank Crustacea Malac.
GBCMD0708-06	Rhithropanopeus harrisii	Rhithropanopeus	Panopeidae	Genbank Crustacea Malac.
GBCMD4315-09	Romaleon polyodon	Rhithropanopeus	Panopeidae	Genbank Crustacea Malac.
GBCMD4314-09	Romaleon polyodon	Rhithropanopeus	Panopeidae	Genbank Crustacea Malac.
GBCMD4313-09	Romaleon polyodon	Rhithropanopeus	Panopeidae	Genbank Crustacea Malac.
GBCMD4312-09	Romaleon polyodon	Romaleon	Cancridae	Genbank Crustacea Malac.
GBCMD4311-09	Romaleon polyodon	Romaleon	Cancridae	Genbank Crustacea Malac.
GBCMD1039-07	Ryukyum yaeyamense	Romaleon	Cancridae	Genbank Crustacea Malac.
JSDSC004-09	Sabinea hystrix	Romaleon	Cancridae	This study
JSDSC005-09	Sabinea hystrix	Romaleon	Cancridae	This study
JSDSC006-09	Sabinea hystrix	Ryukyum	Potamidae	This study
WWGSL102-08	Sabinea sarsii	Sabinea	Crangonidae	Crustaceans of the St. Lawrence Gulf
WWGSL103-08	Sabinea sarsii	Sabinea	Crangonidae	Crustaceans of the St. Lawrence Gulf
WWGSL060-08	Sabinea septemcarinata	Sabinea	Crangonidae	Crustaceans of the St. Lawrence Gulf
WWGSL061-08	Sabinea septemcarinata	Sabinea	Crangonidae	Crustaceans of the St. Lawrence Gulf
WWGSL062-08	Sabinea septemcarinata	Sabinea	Crangonidae	Crustaceans of the St. Lawrence Gulf
WW083-07	Sabinea septemcarinata	Sabinea	Crangonidae	Crustaceans of the St. Lawrence Gulf
WW084-07	Sabinea septemcarinata	Sabinea	Crangonidae	Crustaceans of the St. Lawrence Gulf
GBCMD1925-08	Samastacus spinifrons	Sabinea	Crangonidae	Genbank Crustacea Malac.
GBCMD0546-06	Sartoriana spinigera	Sabinea	Crangonidae	Genbank Crustacea Malac.
GBCMD0544-06	Sayamia sexpunctata	Sabinea	Crangonidae	Genbank Crustacea Malac.
FCDPA080-04	Sclerocrangon boreas	Samastacus	Parastacidae	Decapods of Pacific and Atlantic
FCDPA082-04	Sclerocrangon boreas	Sartoriana	Gecarcinucidae	Decapods of Pacific and Atlantic
FCDPA086-04	Sclerocrangon boreas	Sayamia	Parathelphusidae	Decapods of Pacific and Atlantic
FCDPA088-04	Sclerocrangon boreas	Sclerocrangon	Crangonidae	Decapods of Pacific and Atlantic
WWGSL160-08	Sclerocrangon boreas	Sclerocrangon	Crangonidae	Crustaceans of the St. Lawrence Gulf
WWGSL161-08	Sclerocrangon boreas	Sclerocrangon	Crangonidae	Crustaceans of the St. Lawrence Gulf
WWGSL162-08	Sclerocrangon boreas	Sclerocrangon	Crangonidae	Crustaceans of the St. Lawrence Gulf
WWGSL180-08	Sclerocrangon boreas	Sclerocrangon	Crangonidae	Crustaceans of the St. Lawrence Gulf
WWGSL163-08	Sclerocrangon boreas	Sclerocrangon	Crangonidae	Crustaceans of the St. Lawrence Gulf
WWGSL164-08	Sclerocrangon boreas	Sclerocrangon	Crangonidae	Crustaceans of the St. Lawrence Gulf
GBCMD3984-09	Scylla olivacea	Sclerocrangon	Crangonidae	Genbank Crustacea Malac.
GBCMD3645-09	Scylla olivacea	Sclerocrangon	Crangonidae	Genbank Crustacea Malac.
GBCMD3983-09	Scylla paramamosain	Sclerocrangon	Crangonidae	Genbank Crustacea Malac.
GBCMD3644-09	Scylla paramamosain	Scylla	Portunidae	Genbank Crustacea Malac.
GBCMD3986-09	Scylla serrata	Scylla	Portunidae	Genbank Crustacea Malac.
GBCMD3646-09	Scylla serrata	Scylla	Portunidae	Genbank Crustacea Malac.
GBCMD3985-09	Scylla tranquebarica	Scylla	Portunidae	Genbank Crustacea Malac.
GBCMD3642-09	Scylla tranquebarica	Scylla	Portunidae	Genbank Crustacea Malac.
GBCMD2635-09	Scyllarides herklotsii	Scylla	Portunidae	Genbank Crustacea Malac.
GBCMD2634-09	Scyllarides latus	Scylla	Portunidae	Genbank Crustacea Malac.
JSDAZ221-08	Scyllarides latus	Scylla	Portunidae	This study
JSDAZ222-08	Scyllarides latus	Scyllarides	Scyllaridae	This study
JSDAZ226-08	Scyllarides latus	Scyllarides	Scyllaridae	This study
JSDAZ036-08	Scyllarides latus	Scyllarides	Scyllaridae	This study
JSDAZ037-08	Scyllarides latus	Scyllarides	Scyllaridae	This study
GBCMD2615-09	Scyllarus arctus	Scyllarides	Scyllaridae	Genbank Crustacea Malac.
GBCMD2614-09	Scyllarus posteli	Scyllarides	Scyllaridae	Genbank Crustacea Malac.
GBCMD2616-09	Scyllarus pygmaeus	Scyllarides	Scyllaridae	Genbank Crustacea Malac.
GBCMD3344-09	Scyra acutifrons	Scyllarus	Scyllaridae	Genbank Crustacea Malac.
GBCMD3343-09	Scyra acutifrons	Scyllarus	Scyllaridae	Genbank Crustacea Malac.
FCDPA133-04	Sergestes similis	Scyllarus	Scyllaridae	Decapods of Pacific and Atlantic
FCDPA142-04	Sergestes similis	Scyra	Pisidae	Decapods of Pacific and Atlantic
FCDPA143-04	Sergestes similis	Scyra	Pisidae	Decapods of Pacific and Atlantic
FCDPA144-04	Sergestes similis	Sergestes	Sergestidae	Decapods of Pacific and Atlantic
FCDOP307-07	Sergia robusta	Sergestes	Sergestidae	This study
JSDPX051-08	Sergia robusta	Sergestes	Sergestidae	This study
JSDPX052-08	Sergia robusta	Sergestes	Sergestidae	This study
JSDPX114-08	Sergia robusta	Sergia	Sergestidae	This study
JSDPX129-08	Sergia robusta	Sergia	Sergestidae	This study
JSDSC013-09	Sergia robusta	Sergia	Sergestidae	This study
JSDSC014-09	Sergia robusta	Sergia	Sergestidae	This study
JSDSC015-09	Sergia robusta	Sergia	Sergestidae	This study
GBCMD2301-08	Shinkaia crosnieri	Sergia	Sergestidae	Genbank Crustacea Malac.
GBCMD1979-08	Shinkaia crosnieri	Sergia	Sergestidae	Genbank Crustacea Malac.
FCDOP055-07	Solenocera membranacea	Sergia	Sergestidae	This study
FCDOP074-07	Solenocera membranacea	Shinkaia	Galatheidae	This study
FCDOP075-07	Solenocera membranacea	Shinkaia	Galatheidae	This study
FCDOP021-07	Solenocera membranacea	Solenocera	Solenoceridae	This study
FCDOP100-07	Solenocera membranacea	Solenocera	Solenoceridae	This study
FCDOP101-07	Solenocera membranacea	Solenocera	Solenoceridae	This study
FCDOP102-07	Solenocera membranacea	Solenocera	Solenoceridae	This study
JSDME019-08	Solenocera membranacea	Solenocera	Solenoceridae	This study
JSDME020-08	Solenocera membranacea	Solenocera	Solenoceridae	This study
JSDME021-08	Solenocera membranacea	Solenocera	Solenoceridae	This study
GBCMD3504-09	Somanniathelphusa amoyensis	Solenocera	Solenoceridae	Genbank Crustacea Malac.
GBCMD1018-07	Somanniathelphusa qiongshanensis	Solenocera	Solenoceridae	Genbank Crustacea Malac.
GBCMD3507-09	Somanniathelphusa taiwanensis	Solenocera	Solenoceridae	Genbank Crustacea Malac.
GBCMD3506-09	Somanniathelphusa taiwanensis	Somanniathelphusa	Parathelphusidae	Genbank Crustacea Malac.
GBCMD3505-09	Somanniathelphusa taiwanensis	Somanniathelphusa	Parathelphusidae	Genbank Crustacea Malac.
GBCMD1022-07	Somanniathelphusa zanklon	Somanniathelphusa	Parathelphusidae	Genbank Crustacea Malac.
GBCMD1021-07	Somanniathelphusa zanklon	Somanniathelphusa	Parathelphusidae	Genbank Crustacea Malac.
GBCMD1019-07	Somanniathelphusa zanklon	Somanniathelphusa	Parathelphusidae	Genbank Crustacea Malac.
GBCMD3503-09	Somanniathelphusa zhangpuensis	Somanniathelphusa	Parathelphusidae	Genbank Crustacea Malac.
GBCMD1020-07	Somanniathelphusa zhapoensis	Somanniathelphusa	Parathelphusidae	Genbank Crustacea Malac.
FCDPA119-04	Spirontocaris holmesi	Somanniathelphusa	Parathelphusidae	Decapods of Pacific and Atlantic
FCDPA028-04	Spirontocaris holmesi	Somanniathelphusa	Parathelphusidae	Decapods of Pacific and Atlantic
FCDPA030-04	Spirontocaris lamellicornis	Somanniathelphusa	Parathelphusidae	Decapods of Pacific and Atlantic
FCDPA031-04	Spirontocaris lamellicornis	Spirontocaris	Hippolytidae	Decapods of Pacific and Atlantic
WWGSL136-08	Spirontocaris lilljeborgii	Spirontocaris	Hippolytidae	Crustaceans of the St. Lawrence Gulf
WW853-08	Spirontocaris lilljeborgii	Spirontocaris	Hippolytidae	Crustaceans of the St. Lawrence Gulf
FCDPA077-04	Spirontocaris phippsi	Spirontocaris	Hippolytidae	Decapods of Pacific and Atlantic
FCDPA084-04	Spirontocaris phippsi	Spirontocaris	Hippolytidae	Decapods of Pacific and Atlantic
FCDPA120-04	Spirontocaris sica	Spirontocaris	Hippolytidae	Decapods of Pacific and Atlantic
FCDPA121-04	Spirontocaris sica	Spirontocaris	Hippolytidae	Decapods of Pacific and Atlantic
FCDPA122-04	Spirontocaris sica	Spirontocaris	Hippolytidae	Decapods of Pacific and Atlantic
FCDPA085-04	Spirontocaris spinus	Spirontocaris	Hippolytidae	Decapods of Pacific and Atlantic
WWGSL057-08	Spirontocaris spinus	Spirontocaris	Hippolytidae	Crustaceans of the St. Lawrence Gulf
WWGSL063-08	Spirontocaris spinus	Spirontocaris	Hippolytidae	Crustaceans of the St. Lawrence Gulf
WWGSL064-08	Spirontocaris spinus	Spirontocaris	Hippolytidae	Crustaceans of the St. Lawrence Gulf
WWGSL065-08	Spirontocaris spinus	Spirontocaris	Hippolytidae	Crustaceans of the St. Lawrence Gulf
WWGSL123-08	Spirontocaris spinus	Spirontocaris	Hippolytidae	Crustaceans of the St. Lawrence Gulf
WW726-08	Spirontocaris spinus	Spirontocaris	Hippolytidae	Crustaceans of the St. Lawrence Gulf
WW727-08	Spirontocaris spinus	Spirontocaris	Hippolytidae	Crustaceans of the St. Lawrence Gulf
JSDSC024-09	Stereomastis grimaldi	Spirontocaris	Hippolytidae	This study
JSDSC026-09	Stereomastis grimaldi	Spirontocaris	Hippolytidae	This study
GBCMD1044-07	Stoliczia chaseni	Spirontocaris	Hippolytidae	Genbank Crustacea Malac.
GBCMD1843-08	Strigopagurus poupini	Stereomastis	Polychelidae	Genbank Crustacea Malac.
GBCMD1769-08	Stygiocaris lancifera	Stereomastis	Polychelidae	Genbank Crustacea Malac.
GBCMD1768-08	Stygiocaris lancifera	Stoliczia	Potamidae	Genbank Crustacea Malac.
GBCMD1767-08	Stygiocaris lancifera	Strigopagurus	Diogenidae	Genbank Crustacea Malac.
GBCMD1766-08	Stygiocaris lancifera	Stygiocaris	Atyidae	Genbank Crustacea Malac.
GBCMD1778-08	Stygiocaris stylifera	Stygiocaris	Atyidae	Genbank Crustacea Malac.
GBCMD1777-08	Stygiocaris stylifera	Stygiocaris	Atyidae	Genbank Crustacea Malac.
GBCMD1776-08	Stygiocaris stylifera	Stygiocaris	Atyidae	Genbank Crustacea Malac.
GBCMD1775-08	Stygiocaris stylifera	Stygiocaris	Atyidae	Genbank Crustacea Malac.
GBCMD1774-08	Stygiocaris stylifera	Stygiocaris	Atyidae	Genbank Crustacea Malac.
FCDOP204-07	Stylopandalus richardi	Xiphocaris	Atyidae	This study
FCDPA049-04	Systellaspis braueri	Stygiocaris	Atyidae	Decapods of Pacific and Atlantic
JSDPX079-08	Systellaspis debilis	Stygiocaris	Atyidae	This study
JSDPX080-08	Systellaspis debilis	Stygiocaris	Atyidae	This study
JSDPX081-08	Systellaspis debilis	Stylopandalus	Pandalidae	This study
JSDPX082-08	Systellaspis pellucida	Stylopandalus	Pandalidae	This study
JSDPX084-08	Systellaspis pellucida	Systellaspis	Oplophoridae	This study
GBCMD3324-09	Taliepus dentatus	Systellaspis	Oplophoridae	Genbank Crustacea Malac.
GBCMD3323-09	Taliepus nuttallii	Systellaspis	Oplophoridae	Genbank Crustacea Malac.
GBCMD1542-07	Telmessus acutidens	Systellaspis	Oplophoridae	Genbank Crustacea Malac.
GBCMD0028-06	Telmessus cheiragonus	Systellaspis	Oplophoridae	Genbank Crustacea Malac.
GBCMD1043-07	Terrapotamon abbotti	Systellaspis	Oplophoridae	Genbank Crustacea Malac.
GBCMD2631-09	Thenus unimaculatus	Taliepus	Epialtidae	Genbank Crustacea Malac.
JSDUK183-08	Thoralus cranchii	Taliepus	Epialtidae	This study
JSDUK184-08	Thoralus cranchii	Telmessus	Atelecyclidae	This study
JSDUK185-08	Thoralus cranchii	Telmessus	Atelecyclidae	This study
GBCMD3359-09	Tiarinia cornigera	Terrapotamon	Potamidae	Genbank Crustacea Malac.
GBCMD3358-09	Tiarinia spinigera	Thenus	Scyllaridae	Genbank Crustacea Malac.
GBCMD3783-09	Troglocaris anophthalmus	Thoralus	Hippolytidae	Genbank Crustacea Malac.
GBCMD3777-09	Troglocaris anophthalmus	Thoralus	Hippolytidae	Genbank Crustacea Malac.
GBCMD3764-09	Troglocaris anophthalmus	Thoralus	Hippolytidae	Genbank Crustacea Malac.
GBCMD3750-09	Troglocaris anophthalmus	Tiarinia	Majidae	Genbank Crustacea Malac.
GBCMD3736-09	Troglocaris anophthalmus	Tiarinia	Majidae	Genbank Crustacea Malac.
GBCMD3724-09	Troglocaris anophthalmus	Troglocaris	Atyidae	Genbank Crustacea Malac.
GBCMD3700-09	Troglocaris anophthalmus	Troglocaris	Atyidae	Genbank Crustacea Malac.
GBCMD3679-09	Troglocaris anophthalmus	Troglocaris	Atyidae	Genbank Crustacea Malac.
GBCMD3676-09	Troglocaris anophthalmus	Troglocaris	Atyidae	Genbank Crustacea Malac.
GBCMD1210-07	Troglocaris anophthalmus	Troglocaris	Atyidae	Genbank Crustacea Malac.
GBCMD3689-09	Troglocaris bosnica	Troglocaris	Atyidae	Genbank Crustacea Malac.
GBCMD3688-09	Troglocaris bosnica	Troglocaris	Atyidae	Genbank Crustacea Malac.
GBCMD3552-09	Troglocaris hercegovinensis	Troglocaris	Atyidae	Genbank Crustacea Malac.
GBCMD1205-07	Troglocaris inermis	Troglocaris	Atyidae	Genbank Crustacea Malac.
GBCMD3551-09	Troglocaris kutaissiana	Troglocaris	Atyidae	Genbank Crustacea Malac.
GBCMD3603-09	Typhlatya pretneri	Troglocaris	Atyidae	Genbank Crustacea Malac.
GBCMD4146-09	Uca minax	Troglocaris	Atyidae	Genbank Crustacea Malac.
GBCMD4145-09	Uca minax	Troglocaris	Atyidae	Genbank Crustacea Malac.
GBCMD4144-09	Uca minax	Troglocaris	Atyidae	Genbank Crustacea Malac.
GBCMD4138-09	Uca minax	Troglocaris	Atyidae	Genbank Crustacea Malac.
GBCMD4137-09	Uca minax	Typhlatya	Atyidae	Genbank Crustacea Malac.
GBCMD4117-09	Uca minax	Uca	Ocypodidae	Genbank Crustacea Malac.
GBCMD4115-09	Uca minax	Uca	Ocypodidae	Genbank Crustacea Malac.
GBCMD4113-09	Uca minax	Uca	Ocypodidae	Genbank Crustacea Malac.
GBCMD4112-09	Uca minax	Uca	Ocypodidae	Genbank Crustacea Malac.
GBCMD4107-09	Uca minax	Uca	Ocypodidae	Genbank Crustacea Malac.
GBCMD1420-07	Upogebia africana	Uca	Ocypodidae	Genbank Crustacea Malac.
GBCMD1419-07	Upogebia africana	Uca	Ocypodidae	Genbank Crustacea Malac.
GBCMD1418-07	Upogebia africana	Uca	Ocypodidae	Genbank Crustacea Malac.
GBCMD1417-07	Upogebia africana	Uca	Ocypodidae	Genbank Crustacea Malac.
GBCMD1416-07	Upogebia africana	Uca	Ocypodidae	Genbank Crustacea Malac.
GBCMD1415-07	Upogebia africana	Upogebia	Upogebiidae	Genbank Crustacea Malac.
GBCMD1414-07	Upogebia africana	Upogebia	Upogebiidae	Genbank Crustacea Malac.
GBCMD1413-07	Upogebia africana	Upogebia	Upogebiidae	Genbank Crustacea Malac.
GBCMD1412-07	Upogebia africana	Upogebia	Upogebiidae	Genbank Crustacea Malac.
GBCMD1411-07	Upogebia africana	Upogebia	Upogebiidae	Genbank Crustacea Malac.
GBCMD0093-06	Varuna litterata	Upogebia	Upogebiidae	Genbank Crustacea Malac.
GBCMD0177-06	Varuna litterata	Upogebia	Upogebiidae	Genbank Crustacea Malac.
GBCMD1929-08	Virilastacus retamali	Upogebia	Upogebiidae	Genbank Crustacea Malac.
GBCMD1928-08	Virilastacus retamali	Upogebia	Upogebiidae	Genbank Crustacea Malac.
GBCMD1930-08	Virilastacus rucapihuelensis	Upogebia	Upogebiidae	Genbank Crustacea Malac.
FCDPH004-07	Vulcanocalliax arutyunovi	Varuna	Varunidae	This study
JSDAZ109-08	Xantho hydrophilus	Varuna	Varunidae	This study
JSDAZ138-08	Xantho hydrophilus	Virilastacus	Parastacidae	This study
JSDAZ017-08	Xantho hydrophilus	Virilastacus	Parastacidae	This study
JSDAZ023-08	Xantho hydrophilus	Virilastacus	Parastacidae	This study
JSDAZ231-08	Xantho hydrophilus	Vulcanocalliax	Callianassidae	This study
JSDAZ026-08	Xantho hydrophilus	Xantho	Xanthidae	This study
JSDAZ032-08	Xantho hydrophilus	Xantho	Xanthidae	This study
JSDAZ034-08	Xantho hydrophilus	Xantho	Xanthidae	This study
JSDAZ080-08	Xantho hydrophilus	Xantho	Xanthidae	This study
JSDAZ081-08	Xantho hydrophilus	Xantho	Xanthidae	This study
JSDUK186-08	Xantho pilipes	Xantho	Xanthidae	This study
JSDUK187-08	Xantho pilipes	Xantho	Xanthidae	This study
JSDUK188-08	Xantho pilipes	Xantho	Xanthidae	This study
GBCMD0866-06	Xantho pilipes	Xantho	Xanthidae	Genbank Crustacea Malac.
GBCMD2292-08	Xiphocaris elongata	Xantho	Xanthidae	Genbank Crustacea Malac.
GBCMD2291-08	Xiphocaris elongata	Xantho	Xanthidae	Genbank Crustacea Malac.
GBCMD2289-08	Xiphocaris elongata	Xantho	Xanthidae	Genbank Crustacea Malac.
GBCMD2262-08	Xiphocaris elongata	Xantho	Xanthidae	Genbank Crustacea Malac.
GBCMD2261-08	Xiphocaris elongata	Xantho	Xanthidae	Genbank Crustacea Malac.
GBCMD2253-08	Xiphocaris elongata	Xiphocaris	Atyidae	Genbank Crustacea Malac.
GBCMD2246-08	Xiphocaris elongata	Xiphocaris	Atyidae	Genbank Crustacea Malac.
GBCMD2243-08	Xiphocaris elongata	Xiphocaris	Atyidae	Genbank Crustacea Malac.
GBCMD2237-08	Xiphocaris elongata	Xiphocaris	Atyidae	Genbank Crustacea Malac.
GBCMD2234-08	Xiphocaris elongata	Xiphocaris	Atyidae	Genbank Crustacea Malac.
