# Supplementary material for: Systematic and Evolutionary Insights Derived from mtDNA COI Barcode Diversity in the Decapoda (Crustacea: Malacostraca)
Source: PLoS One. 2011 May 12;6(5):e19449. doi: 10.1371/journal.pone.0019449 (PMC3093375; doi:10.1371/journal.pone.0019449)
Supplement: Table S3 — Accession numbers for the sequences removed from the decapod diversity assessment analysis. Specimens' list of 340 COI sequences from 79 species, 30 genera and 19 families. (XLS) [file pone.0019449.s004.xls]

## Sheet: Additional File 4
Table S3
Accession numbers for the sequences removed from the decapod diversity assessment analysis
Specimens' list of 345 COI sequences from 83 species, 32 genera and 20 families
Sample ID	Identification	Genus	Family	BOLD project name
AM180945	Austropotamobius torrentium	Austropotamobius	Astacidae	Genbank Crustacea Malac.
AM180946	Austropotamobius torrentium	Austropotamobius	Astacidae	Genbank Crustacea Malac.
AM180947	Austropotamobius torrentium	Austropotamobius	Astacidae	Genbank Crustacea Malac.
AM180948	Austropotamobius torrentium	Austropotamobius	Astacidae	Genbank Crustacea Malac.
AM180942	Austropotamobius torrentium	Austropotamobius	Astacidae	Genbank Crustacea Malac.
AM180943	Austropotamobius torrentium	Austropotamobius	Astacidae	Genbank Crustacea Malac.
AM180944	Austropotamobius torrentium	Austropotamobius	Astacidae	Genbank Crustacea Malac.
AY351053	Bathymunida nebulosa	Bathymunida	Galatheidae	Genbank Crustacea Malac.
AY351052	Bathymunida nebulosa	Bathymunida	Galatheidae	Genbank Crustacea Malac.
FJ644727	Callianassa kraussi	Callianassa	Callianassidae	Genbank Crustacea Malac.
FJ644730	Callianassa kraussi	Callianassa	Callianassidae	Genbank Crustacea Malac.
FJ644746	Callianassa kraussi	Callianassa	Callianassidae	Genbank Crustacea Malac.
FJ644768	Callianassa kraussi	Callianassa	Callianassidae	Genbank Crustacea Malac.
FJ644771	Callianassa kraussi	Callianassa	Callianassidae	Genbank Crustacea Malac.
FJ644821	Callianassa kraussi	Callianassa	Callianassidae	Genbank Crustacea Malac.
FJ644825	Callianassa kraussi	Callianassa	Callianassidae	Genbank Crustacea Malac.
FJ644839	Callianassa kraussi	Callianassa	Callianassidae	Genbank Crustacea Malac.
FJ644855	Callianassa kraussi	Callianassa	Callianassidae	Genbank Crustacea Malac.
FJ644859	Callianassa kraussi	Callianassa	Callianassidae	Genbank Crustacea Malac.
EU583574	Cambarus bartonii	Cambarus	Cambaridae	Genbank Crustacea Malac.
AY701190	Cambarus bartonii	Cambarus	Cambaridae	Genbank Crustacea Malac.
DQ411770	Cambarus hamulatus	Cambarus	Cambaridae	Genbank Crustacea Malac.
DQ411771	Cambarus hamulatus	Cambarus	Cambaridae	Genbank Crustacea Malac.
DQ411772	Cambarus hamulatus	Cambarus	Cambaridae	Genbank Crustacea Malac.
DQ411773	Cambarus hamulatus	Cambarus	Cambaridae	Genbank Crustacea Malac.
DQ411760	Cambarus hamulatus	Cambarus	Cambaridae	Genbank Crustacea Malac.
DQ411767	Cambarus hamulatus	Cambarus	Cambaridae	Genbank Crustacea Malac.
DQ411768	Cambarus hamulatus	Cambarus	Cambaridae	Genbank Crustacea Malac.
DQ411769	Cambarus hamulatus	Cambarus	Cambaridae	Genbank Crustacea Malac.
DQ411774	Cambarus hamulatus	Cambarus	Cambaridae	Genbank Crustacea Malac.
DQ411776	Cambarus hamulatus	Cambarus	Cambaridae	Genbank Crustacea Malac.
DQ411777	Cambarus jonesi	Cambarus	Cambaridae	Genbank Crustacea Malac.
DQ411778	Cambarus jonesi	Cambarus	Cambaridae	Genbank Crustacea Malac.
DQ411779	Cambarus jonesi	Cambarus	Cambaridae	Genbank Crustacea Malac.
FJ455506	Eriocheir hepuensis	Eriocheir	Varunidae	Genbank Crustacea Malac.
NC_011598	Eriocheir hepuensis	Eriocheir	Varunidae	Genbank Crustacea Malac.
AF516699	Eriocheir hepuensis	Eriocheir	Varunidae	Genbank Crustacea Malac.
AF317328	Eriocheir hepuensis	Eriocheir	Varunidae	Genbank Crustacea Malac.
AF317327	Eriocheir hepuensis	Eriocheir	Varunidae	Genbank Crustacea Malac.
FJ750314	Eriocheir japonica	Eriocheir	Varunidae	Genbank Crustacea Malac.
FJ750319	Eriocheir japonica	Eriocheir	Varunidae	Genbank Crustacea Malac.
FJ750321	Eriocheir japonica	Eriocheir	Varunidae	Genbank Crustacea Malac.
FJ750323	Eriocheir japonica	Eriocheir	Varunidae	Genbank Crustacea Malac.
FJ750326	Eriocheir japonica	Eriocheir	Varunidae	Genbank Crustacea Malac.
NC_011597	Eriocheir japonica	Eriocheir	Varunidae	Genbank Crustacea Malac.
AY640101	Eriocheir japonica	Eriocheir	Varunidae	Genbank Crustacea Malac.
AY640095	Eriocheir japonica	Eriocheir	Varunidae	Genbank Crustacea Malac.
AY640092	Eriocheir japonica	Eriocheir	Varunidae	Genbank Crustacea Malac.
AY640089	Eriocheir japonica	Eriocheir	Varunidae	Genbank Crustacea Malac.
AF317332	Eriocheir rectus	Eriocheir	Varunidae	Genbank Crustacea Malac.
FJ750306	Eriocheir sinensis	Eriocheir	Varunidae	Genbank Crustacea Malac.
FJ750308	Eriocheir sinensis	Eriocheir	Varunidae	Genbank Crustacea Malac.
FJ750309	Eriocheir sinensis	Eriocheir	Varunidae	Genbank Crustacea Malac.
FJ750310	Eriocheir sinensis	Eriocheir	Varunidae	Genbank Crustacea Malac.
FJ455507	Eriocheir sinensis	Eriocheir	Varunidae	Genbank Crustacea Malac.
AY640086	Eriocheir sinensis	Eriocheir	Varunidae	Genbank Crustacea Malac.
AY640083	Eriocheir sinensis	Eriocheir	Varunidae	Genbank Crustacea Malac.
AF435119	Eriocheir sinensis	Eriocheir	Varunidae	Genbank Crustacea Malac.
AF435118	Eriocheir sinensis	Eriocheir	Varunidae	Genbank Crustacea Malac.
AF435114	Eriocheir sinensis	Eriocheir	Varunidae	Genbank Crustacea Malac.
DQ006297	Euastacus armatus	Euastacus	Parastacidae	Genbank Crustacea Malac.
DQ006296	Euastacus armatus	Euastacus	Parastacidae	Genbank Crustacea Malac.
DQ006295	Euastacus armatus	Euastacus	Parastacidae	Genbank Crustacea Malac.
DQ006312	Euastacus balanensis	Euastacus	Parastacidae	Genbank Crustacea Malac.
DQ006311	Euastacus balanensis	Euastacus	Parastacidae	Genbank Crustacea Malac.
DQ006309	Euastacus balanensis	Euastacus	Parastacidae	Genbank Crustacea Malac.
DQ006308	Euastacus balanensis	Euastacus	Parastacidae	Genbank Crustacea Malac.
DQ006307	Euastacus balanensis	Euastacus	Parastacidae	Genbank Crustacea Malac.
DQ006306	Euastacus balanensis	Euastacus	Parastacidae	Genbank Crustacea Malac.
DQ006305	Euastacus balanensis	Euastacus	Parastacidae	Genbank Crustacea Malac.
DQ006304	Euastacus balanensis	Euastacus	Parastacidae	Genbank Crustacea Malac.
DQ006303	Euastacus balanensis	Euastacus	Parastacidae	Genbank Crustacea Malac.
DQ006302	Euastacus balanensis	Euastacus	Parastacidae	Genbank Crustacea Malac.
DQ006326	Euastacus crassus	Euastacus	Parastacidae	Genbank Crustacea Malac.
DQ006325	Euastacus crassus	Euastacus	Parastacidae	Genbank Crustacea Malac.
DQ006324	Euastacus crassus	Euastacus	Parastacidae	Genbank Crustacea Malac.
DQ006332	Euastacus diversus	Euastacus	Parastacidae	Genbank Crustacea Malac.
DQ006331	Euastacus diversus	Euastacus	Parastacidae	Genbank Crustacea Malac.
DQ006344	Euastacus guwinus	Euastacus	Parastacidae	Genbank Crustacea Malac.
DQ006342	Euastacus guwinus	Euastacus	Parastacidae	Genbank Crustacea Malac.
DQ006362	Euastacus neohirsutus	Euastacus	Parastacidae	Genbank Crustacea Malac.
DQ006361	Euastacus neohirsutus	Euastacus	Parastacidae	Genbank Crustacea Malac.
DQ006358	Euastacus neohirsutus	Euastacus	Parastacidae	Genbank Crustacea Malac.
DQ006377	Euastacus robertsi	Euastacus	Parastacidae	Genbank Crustacea Malac.
DQ006376	Euastacus robertsi	Euastacus	Parastacidae	Genbank Crustacea Malac.
DQ006375	Euastacus robertsi	Euastacus	Parastacidae	Genbank Crustacea Malac.
DQ006374	Euastacus robertsi	Euastacus	Parastacidae	Genbank Crustacea Malac.
DQ006373	Euastacus robertsi	Euastacus	Parastacidae	Genbank Crustacea Malac.
DQ006372	Euastacus robertsi	Euastacus	Parastacidae	Genbank Crustacea Malac.
DQ006371	Euastacus robertsi	Euastacus	Parastacidae	Genbank Crustacea Malac.
DQ006370	Euastacus robertsi	Euastacus	Parastacidae	Genbank Crustacea Malac.
DQ006369	Euastacus robertsi	Euastacus	Parastacidae	Genbank Crustacea Malac.
DQ006368	Euastacus robertsi	Euastacus	Parastacidae	Genbank Crustacea Malac.
DQ006396	Euastacus sulcatus	Euastacus	Parastacidae	Genbank Crustacea Malac.
DQ006394	Euastacus sulcatus	Euastacus	Parastacidae	Genbank Crustacea Malac.
DQ006393	Euastacus sulcatus	Euastacus	Parastacidae	Genbank Crustacea Malac.
DQ006392	Euastacus sulcatus	Euastacus	Parastacidae	Genbank Crustacea Malac.
DQ006391	Euastacus sulcatus	Euastacus	Parastacidae	Genbank Crustacea Malac.
DQ006412	Euastacus yarraensis	Euastacus	Parastacidae	Genbank Crustacea Malac.
DQ006411	Euastacus yarraensis	Euastacus	Parastacidae	Genbank Crustacea Malac.
DQ006410	Euastacus yarraensis	Euastacus	Parastacidae	Genbank Crustacea Malac.
DQ006414	Euastacus yigara	Euastacus	Parastacidae	Genbank Crustacea Malac.
DQ006413	Euastacus yigara	Euastacus	Parastacidae	Genbank Crustacea Malac.
AB266292	Geothelphusa albogilva	Geothelphusa	Potamidae	Genbank Crustacea Malac.
AB266293	Geothelphusa albogilva	Geothelphusa	Potamidae	Genbank Crustacea Malac.
AB266294	Geothelphusa albogilva	Geothelphusa	Potamidae	Genbank Crustacea Malac.
AB266295	Geothelphusa albogilva	Geothelphusa	Potamidae	Genbank Crustacea Malac.
AB266296	Geothelphusa albogilva	Geothelphusa	Potamidae	Genbank Crustacea Malac.
AB266280	Geothelphusa ancylophallus	Geothelphusa	Potamidae	Genbank Crustacea Malac.
AB266281	Geothelphusa ancylophallus	Geothelphusa	Potamidae	Genbank Crustacea Malac.
AB266282	Geothelphusa ancylophallus	Geothelphusa	Potamidae	Genbank Crustacea Malac.
AB266312	Geothelphusa aramotoi	Geothelphusa	Potamidae	Genbank Crustacea Malac.
AB266306	Geothelphusa bicolor	Geothelphusa	Potamidae	Genbank Crustacea Malac.
AB453221	Geothelphusa candidiensis	Geothelphusa	Potamidae	Genbank Crustacea Malac.
AB453222	Geothelphusa candidiensis	Geothelphusa	Potamidae	Genbank Crustacea Malac.
AB290648	Geothelphusa dehaani	Geothelphusa	Potamidae	Genbank Crustacea Malac.
NC_007379	Geothelphusa dehaani	Geothelphusa	Potamidae	Genbank Crustacea Malac.
AB187570	Geothelphusa dehaani	Geothelphusa	Potamidae	Genbank Crustacea Malac.
AB266304	Geothelphusa ferruginea	Geothelphusa	Potamidae	Genbank Crustacea Malac.
AB266311	Geothelphusa miyazakii	Geothelphusa	Potamidae	Genbank Crustacea Malac.
AB266269	Geothelphusa olea	Geothelphusa	Potamidae	Genbank Crustacea Malac.
AB266270	Geothelphusa olea	Geothelphusa	Potamidae	Genbank Crustacea Malac.
AB266271	Geothelphusa olea	Geothelphusa	Potamidae	Genbank Crustacea Malac.
AB266272	Geothelphusa olea	Geothelphusa	Potamidae	Genbank Crustacea Malac.
AB266274	Geothelphusa olea	Geothelphusa	Potamidae	Genbank Crustacea Malac.
AB266276	Geothelphusa olea	Geothelphusa	Potamidae	Genbank Crustacea Malac.
AB266277	Geothelphusa olea	Geothelphusa	Potamidae	Genbank Crustacea Malac.
AB266278	Geothelphusa olea	Geothelphusa	Potamidae	Genbank Crustacea Malac.
AB266266	Geothelphusa olea	Geothelphusa	Potamidae	Genbank Crustacea Malac.
AB266268	Geothelphusa olea	Geothelphusa	Potamidae	Genbank Crustacea Malac.
AB266287	Geothelphusa pingtung	Geothelphusa	Potamidae	Genbank Crustacea Malac.
AB266288	Geothelphusa pingtung	Geothelphusa	Potamidae	Genbank Crustacea Malac.
AB266289	Geothelphusa pingtung	Geothelphusa	Potamidae	Genbank Crustacea Malac.
AB266290	Geothelphusa pingtung	Geothelphusa	Potamidae	Genbank Crustacea Malac.
AB266291	Geothelphusa pingtung	Geothelphusa	Potamidae	Genbank Crustacea Malac.
AB266283	Geothelphusa pingtung	Geothelphusa	Potamidae	Genbank Crustacea Malac.
AB266284	Geothelphusa pingtung	Geothelphusa	Potamidae	Genbank Crustacea Malac.
AB266285	Geothelphusa pingtung	Geothelphusa	Potamidae	Genbank Crustacea Malac.
AB266286	Geothelphusa pingtung	Geothelphusa	Potamidae	Genbank Crustacea Malac.
AB266313	Geothelphusa sakamotoana	Geothelphusa	Potamidae	Genbank Crustacea Malac.
AB453218	Geothelphusa siasiat	Geothelphusa	Potamidae	Genbank Crustacea Malac.
AB453219	Geothelphusa siasiat	Geothelphusa	Potamidae	Genbank Crustacea Malac.
AB453220	Geothelphusa siasiat	Geothelphusa	Potamidae	Genbank Crustacea Malac.
AB453226	Geothelphusa tali	Geothelphusa	Potamidae	Genbank Crustacea Malac.
AB266297	Geothelphusa tawu	Geothelphusa	Potamidae	Genbank Crustacea Malac.
AB266298	Geothelphusa tawu	Geothelphusa	Potamidae	Genbank Crustacea Malac.
AB266299	Geothelphusa tawu	Geothelphusa	Potamidae	Genbank Crustacea Malac.
AB266300	Geothelphusa tawu	Geothelphusa	Potamidae	Genbank Crustacea Malac.
AB266301	Geothelphusa tawu	Geothelphusa	Potamidae	Genbank Crustacea Malac.
AB266302	Geothelphusa tawu	Geothelphusa	Potamidae	Genbank Crustacea Malac.
AB266303	Geothelphusa tawu	Geothelphusa	Potamidae	Genbank Crustacea Malac.
EF173809	Halocaridina rubra	Halocaridina	Atyidae	Genbank Crustacea Malac.
EF173793	Halocaridina rubra	Halocaridina	Atyidae	Genbank Crustacea Malac.
EF173797	Halocaridina rubra	Halocaridina	Atyidae	Genbank Crustacea Malac.
EF173828	Halocaridina rubra	Halocaridina	Atyidae	Genbank Crustacea Malac.
EF173831	Halocaridina rubra	Halocaridina	Atyidae	Genbank Crustacea Malac.
DQ399246	Halocaridina rubra	Halocaridina	Atyidae	Genbank Crustacea Malac.
DQ399211	Halocaridina rubra	Halocaridina	Atyidae	Genbank Crustacea Malac.
DQ399207	Halocaridina rubra	Halocaridina	Atyidae	Genbank Crustacea Malac.
DQ399199	Halocaridina rubra	Halocaridina	Atyidae	Genbank Crustacea Malac.
DQ399178	Halocaridina rubra	Halocaridina	Atyidae	Genbank Crustacea Malac.
AB334543	Helice formosensis	Helice	Varunidae	Genbank Crustacea Malac.
AB334544	Helice formosensis	Helice	Varunidae	Genbank Crustacea Malac.
AB334545	Helice latimera	Helice	Varunidae	Genbank Crustacea Malac.
AB334546	Helice tientsinensis	Helice	Varunidae	Genbank Crustacea Malac.
AB334547	Helice tientsinensis	Helice	Varunidae	Genbank Crustacea Malac.
AB334548	Helice tridens	Helice	Varunidae	Genbank Crustacea Malac.
AB334549	Helice tridens	Helice	Varunidae	Genbank Crustacea Malac.
GSL31-19	Hyas araneus	Hyas	Majidae	Crustaceans of the St. Lawrence Gulf
GSL31-18	Hyas araneus	Hyas	Majidae	Crustaceans of the St. Lawrence Gulf
TE-004T196-01	Hyas araneus	Hyas	Majidae	Crustaceans of the St. Lawrence Gulf
BSM07T1-29	Hyas araneus	Hyas	Majidae	Crustaceans of the St. Lawrence Gulf
BSM07T1-24	Hyas araneus	Hyas	Majidae	Crustaceans of the St. Lawrence Gulf
HAR02CN0806	Hyas araneus	Hyas	Majidae	Crustaceans of the St. Lawrence Gulf
HAR01CN0806	Hyas araneus	Hyas	Majidae	Crustaceans of the St. Lawrence Gulf
JSDSv08	Hyas araneus	Hyas	Majidae	This study
JSDSv07	Hyas araneus	Hyas	Majidae	This study
EU682834	Hyas araneus	Hyas	Majidae	Genbank Crustacea Malac.
GSL31-23	Hyas coarctatus	Hyas	Majidae	Crustaceans of the St. Lawrence Gulf
GSL31-21	Hyas coarctatus	Hyas	Majidae	Crustaceans of the St. Lawrence Gulf
BSM07T1-28	Hyas coarctatus	Hyas	Majidae	Crustaceans of the St. Lawrence Gulf
BSM07T9-02	Hyas coarctatus	Hyas	Majidae	Crustaceans of the St. Lawrence Gulf
BSM07T9-01	Hyas coarctatus	Hyas	Majidae	Crustaceans of the St. Lawrence Gulf
HC02CN0806	Hyas coarctatus	Hyas	Majidae	Crustaceans of the St. Lawrence Gulf
HC01CN0806	Hyas coarctatus	Hyas	Majidae	Crustaceans of the St. Lawrence Gulf
JSDUK176	Hyas coarctatus	Hyas	Majidae	This study
FC-ZBA23	Hyas lyratus	Hyas	Majidae	Decapods of Pacific and Atlantic
DQ351392	Hymenosoma orbiculare	Hymenosoma	Hymenosomatidae	Genbank Crustacea Malac.
DQ351390	Hymenosoma orbiculare	Hymenosoma	Hymenosomatidae	Genbank Crustacea Malac.
DQ351397	Hymenosoma orbiculare	Hymenosoma	Hymenosomatidae	Genbank Crustacea Malac.
DQ351402	Hymenosoma orbiculare	Hymenosoma	Hymenosomatidae	Genbank Crustacea Malac.
DQ351403	Hymenosoma orbiculare	Hymenosoma	Hymenosomatidae	Genbank Crustacea Malac.
DQ351416	Hymenosoma orbiculare	Hymenosoma	Hymenosomatidae	Genbank Crustacea Malac.
DQ351420	Hymenosoma orbiculare	Hymenosoma	Hymenosomatidae	Genbank Crustacea Malac.
DQ351421	Hymenosoma orbiculare	Hymenosoma	Hymenosomatidae	Genbank Crustacea Malac.
DQ351424	Hymenosoma orbiculare	Hymenosoma	Hymenosomatidae	Genbank Crustacea Malac.
DQ351426	Hymenosoma orbiculare	Hymenosoma	Hymenosomatidae	Genbank Crustacea Malac.
AB290633	Johora counsilmani	Johora	Potamidae	Genbank Crustacea Malac.
AB290636	Johora gua	Johora	Potamidae	Genbank Crustacea Malac.
AB290640	Johora punicea	Johora	Potamidae	Genbank Crustacea Malac.
AB290644	Johora tiomanensis	Johora	Potamidae	Genbank Crustacea Malac.
EU135835	Lysmata wurdemanni	Lysmata	Hippolytidae	Genbank Crustacea Malac.
EU135842	Lysmata wurdemanni	Lysmata	Hippolytidae	Genbank Crustacea Malac.
EU135853	Lysmata wurdemanni	Lysmata	Hippolytidae	Genbank Crustacea Malac.
EU135854	Lysmata wurdemanni	Lysmata	Hippolytidae	Genbank Crustacea Malac.
EU135860	Lysmata wurdemanni	Lysmata	Hippolytidae	Genbank Crustacea Malac.
EU135862	Lysmata wurdemanni	Lysmata	Hippolytidae	Genbank Crustacea Malac.
EU135863	Lysmata wurdemanni	Lysmata	Hippolytidae	Genbank Crustacea Malac.
EU135864	Lysmata wurdemanni	Lysmata	Hippolytidae	Genbank Crustacea Malac.
EU135865	Lysmata wurdemanni	Lysmata	Hippolytidae	Genbank Crustacea Malac.
EU135867	Lysmata wurdemanni	Lysmata	Hippolytidae	Genbank Crustacea Malac.
AB250510	Macrobrachium asperulum	Macrobrachium	Palaemonidae	Genbank Crustacea Malac.
AB250546	Macrobrachium asperulum	Macrobrachium	Palaemonidae	Genbank Crustacea Malac.
FJ171913	Macrobrachium rosenbergii	Macrobrachium	Palaemonidae	Genbank Crustacea Malac.
FM958079	Macrobrachium rosenbergii	Macrobrachium	Palaemonidae	Genbank Crustacea Malac.
NC_006880	Macrobrachium rosenbergii	Macrobrachium	Palaemonidae	Genbank Crustacea Malac.
AY659990	Macrobrachium rosenbergii	Macrobrachium	Palaemonidae	Genbank Crustacea Malac.
FM958082	Macrobrachium shokitai	Macrobrachium	Palaemonidae	Genbank Crustacea Malac.
FCDOPB087-03	Macropodia longipes	Macropodia	Majidae	This study
FCDOPB086-09	Macropodia longipes	Macropodia	Majidae	This study
FCDOPB084-05	Macropodia longipes	Macropodia	Majidae	This study
FCDOPB068-10	Macropodia longipes	Macropodia	Majidae	This study
FCFOP70-23	Macropodia longipes	Macropodia	Majidae	This study
EU186133	Metanephrops andamanicus	Metanephrops	Nephropidae	Genbank Crustacea Malac.
EU186136	Metanephrops armatus	Metanephrops	Nephropidae	Genbank Crustacea Malac.
EU186135	Metanephrops japonicus	Metanephrops	Nephropidae	Genbank Crustacea Malac.
EU186131	Metanephrops sagamiensis	Metanephrops	Nephropidae	Genbank Crustacea Malac.
EU186132	Metanephrops velutinus	Metanephrops	Nephropidae	Genbank Crustacea Malac.
AY700163	Munida gregaria	Munida	Galatheidae	Genbank Crustacea Malac.
AY700164	Munida gregaria	Munida	Galatheidae	Genbank Crustacea Malac.
AY700165	Munida gregaria	Munida	Galatheidae	Genbank Crustacea Malac.
AY700166	Munida subrugosa	Munida	Galatheidae	Genbank Crustacea Malac.
AY700167	Munida subrugosa	Munida	Galatheidae	Genbank Crustacea Malac.
AY700168	Munida subrugosa	Munida	Galatheidae	Genbank Crustacea Malac.
AY700169	Munida subrugosa	Munida	Galatheidae	Genbank Crustacea Malac.
AY700171	Munida subrugosa	Munida	Galatheidae	Genbank Crustacea Malac.
AY700172	Munida subrugosa	Munida	Galatheidae	Genbank Crustacea Malac.
AY700173	Munida subrugosa	Munida	Galatheidae	Genbank Crustacea Malac.
AY700174	Munida subrugosa	Munida	Galatheidae	Genbank Crustacea Malac.
AY700175	Munida subrugosa	Munida	Galatheidae	Genbank Crustacea Malac.
AY700176	Munida subrugosa	Munida	Galatheidae	Genbank Crustacea Malac.
DQ677678	Munidopsis antonii	Munidopsis	Galatheidae	Genbank Crustacea Malac.
DQ677681	Munidopsis antonii	Munidopsis	Galatheidae	Genbank Crustacea Malac.
DQ677682	Munidopsis antonii	Munidopsis	Galatheidae	Genbank Crustacea Malac.
DQ677685	Munidopsis antonii	Munidopsis	Galatheidae	Genbank Crustacea Malac.
DQ677686	Munidopsis antonii	Munidopsis	Galatheidae	Genbank Crustacea Malac.
DQ677687	Munidopsis antonii	Munidopsis	Galatheidae	Genbank Crustacea Malac.
DQ677688	Munidopsis antonii	Munidopsis	Galatheidae	Genbank Crustacea Malac.
DQ677689	Munidopsis antonii	Munidopsis	Galatheidae	Genbank Crustacea Malac.
DQ677677	Munidopsis antonii	Munidopsis	Galatheidae	Genbank Crustacea Malac.
JSDMe62	Pachygrapsus marmoratus	Pachygrapsus	Grapsidae	This study
JSDAz09	Pachygrapsus marmoratus	Pachygrapsus	Grapsidae	This study
JSDAz08	Pachygrapsus marmoratus	Pachygrapsus	Grapsidae	This study
JSDAz03	Pachygrapsus marmoratus	Pachygrapsus	Grapsidae	This study
JSDAz02	Pachygrapsus marmoratus	Pachygrapsus	Grapsidae	This study
JSDAz44	Pachygrapsus maurus	Pachygrapsus	Grapsidae	This study
JSDAz05	Pachygrapsus maurus	Pachygrapsus	Grapsidae	This study
FCDOPB086-10	Pagurus alatus	Pagurus	Paguridae	This study
FCDOPB076-17	Pagurus bernhardus	Pagurus	Paguridae	This study
FCDOPB076-16	Pagurus bernhardus	Pagurus	Paguridae	This study
FCFOPC047-04	Pagurus excavatus	Pagurus	Paguridae	This study
FCFOPC047-01	Pagurus excavatus	Pagurus	Paguridae	This study
JSDUK164	Palaemon elegans	Palaemon	Palaemonidae	This study
JSDUK163	Palaemon elegans	Palaemon	Palaemonidae	This study
JSDUK162	Palaemon elegans	Palaemon	Palaemonidae	This study
JSDUK161	Palaemon elegans	Palaemon	Palaemonidae	This study
JSDAz186	Palaemon elegans	Palaemon	Palaemonidae	This study
FC-DPBAS02E	Palaemon elegans	Palaemon	Palaemonidae	Decapods of Pacific and Atlantic
FC-DPBAS02C	Palaemon elegans	Palaemon	Palaemonidae	Decapods of Pacific and Atlantic
FC-DPBAS02B	Palaemon elegans	Palaemon	Palaemonidae	Decapods of Pacific and Atlantic
FC-DPBAS02A	Palaemon elegans	Palaemon	Palaemonidae	Decapods of Pacific and Atlantic
AF339467	Panulirus ornatus	Panulirus	Palinuridae	Genbank Crustacea Malac.
EF680488	Paranephrops planifrons	Paranephrops	Parastacidae	Genbank Crustacea Malac.
EF680490	Paranephrops planifrons	Paranephrops	Parastacidae	Genbank Crustacea Malac.
EF680491	Paranephrops planifrons	Paranephrops	Parastacidae	Genbank Crustacea Malac.
EF680493	Paranephrops planifrons	Paranephrops	Parastacidae	Genbank Crustacea Malac.
EF680497	Paranephrops planifrons	Paranephrops	Parastacidae	Genbank Crustacea Malac.
DQ394182	Paranephrops planifrons	Paranephrops	Parastacidae	Genbank Crustacea Malac.
DQ394184	Paranephrops planifrons	Paranephrops	Parastacidae	Genbank Crustacea Malac.
DQ394219	Paranephrops planifrons	Paranephrops	Parastacidae	Genbank Crustacea Malac.
DQ394235	Paranephrops planifrons	Paranephrops	Parastacidae	Genbank Crustacea Malac.
DQ394241	Paranephrops planifrons	Paranephrops	Parastacidae	Genbank Crustacea Malac.
DQ394250	Paranephrops zealandicus	Paranephrops	Parastacidae	Genbank Crustacea Malac.
DQ394268	Paranephrops zealandicus	Paranephrops	Parastacidae	Genbank Crustacea Malac.
DQ394223	Paranephrops zealandicus	Paranephrops	Parastacidae	Genbank Crustacea Malac.
DQ394254	Paranephrops zealandicus	Paranephrops	Parastacidae	Genbank Crustacea Malac.
DQ394269	Paranephrops zealandicus	Paranephrops	Parastacidae	Genbank Crustacea Malac.
DQ394270	Paranephrops zealandicus	Paranephrops	Parastacidae	Genbank Crustacea Malac.
DQ394273	Paranephrops zealandicus	Paranephrops	Parastacidae	Genbank Crustacea Malac.
DQ394277	Paranephrops zealandicus	Paranephrops	Parastacidae	Genbank Crustacea Malac.
DQ394282	Paranephrops zealandicus	Paranephrops	Parastacidae	Genbank Crustacea Malac.
DQ006417	Paranephrops zealandicus	Paranephrops	Parastacidae	Genbank Crustacea Malac.
JSDUKdeep_13	Pasiphaea tarda	Pasiphaea	Pasiphaeidae	This study
JSDUKdeep_12	Pasiphaea tarda	Pasiphaea	Pasiphaeidae	This study
JSDUKdeep_11	Pasiphaea tarda	Pasiphaea	Pasiphaeidae	This study
FC-TAE22D	Pasiphaea tarda	Pasiphaea	Pasiphaeidae	Decapods of Pacific and Atlantic
FC-TAE22B	Pasiphaea tarda	Pasiphaea	Pasiphaeidae	Decapods of Pacific and Atlantic
FC-TAE13B	Pasiphaea tarda	Pasiphaea	Pasiphaeidae	Decapods of Pacific and Atlantic
FC-TAE13A	Pasiphaea tarda	Pasiphaea	Pasiphaeidae	Decapods of Pacific and Atlantic
AB265242	Somanniathelphusa amoyensis	Plesionika	Pandalidae	Genbank Crustacea Malac.
AB265248	Somanniathelphusa qiongshanensis	Somanniathelphusa	Parathelphusidae	Genbank Crustacea Malac.
AB265239	Somanniathelphusa taiwanensis	Somanniathelphusa	Parathelphusidae	Genbank Crustacea Malac.
AB265240	Somanniathelphusa taiwanensis	Somanniathelphusa	Parathelphusidae	Genbank Crustacea Malac.
AB265241	Somanniathelphusa taiwanensis	Somanniathelphusa	Parathelphusidae	Genbank Crustacea Malac.
AB265244	Somanniathelphusa zanklon	Somanniathelphusa	Parathelphusidae	Genbank Crustacea Malac.
AB265245	Somanniathelphusa zanklon	Somanniathelphusa	Parathelphusidae	Genbank Crustacea Malac.
AB265247	Somanniathelphusa zanklon	Somanniathelphusa	Parathelphusidae	Genbank Crustacea Malac.
AB265243	Somanniathelphusa zhangpuensis	Somanniathelphusa	Parathelphusidae	Genbank Crustacea Malac.
AB265246	Somanniathelphusa zhapoensis	Somanniathelphusa	Parathelphusidae	Genbank Crustacea Malac.
TE-004T141-160-01	Spirontocaris spinus	Somanniathelphusa	Parathelphusidae	Crustaceans of the St. Lawrence Gulf
GSL31-34	Spirontocaris spinus	Spirontocaris	Hippolytidae	Crustaceans of the St. Lawrence Gulf
GSL31-33	Spirontocaris spinus	Spirontocaris	Hippolytidae	Crustaceans of the St. Lawrence Gulf
GSL31-32	Spirontocaris spinus	Spirontocaris	Hippolytidae	Crustaceans of the St. Lawrence Gulf
GSL31-26	Spirontocaris spinus	Spirontocaris	Hippolytidae	Crustaceans of the St. Lawrence Gulf
BSM07T11-03	Spirontocaris spinus	Spirontocaris	Hippolytidae	Crustaceans of the St. Lawrence Gulf
BSM07T11-02	Spirontocaris spinus	Spirontocaris	Hippolytidae	Crustaceans of the St. Lawrence Gulf
FC-DPA10	Spirontocaris spinus	Spirontocaris	Hippolytidae	Decapods of Pacific and Atlantic
EU123814	Stygiocaris stylifera	Spirontocaris	Hippolytidae	Genbank Crustacea Malac.
EU123815	Stygiocaris stylifera	Stygiocaris	Atyidae	Genbank Crustacea Malac.
EU123816	Stygiocaris stylifera	Stygiocaris	Atyidae	Genbank Crustacea Malac.
EU123817	Stygiocaris stylifera	Stygiocaris	Atyidae	Genbank Crustacea Malac.
EU123818	Stygiocaris stylifera	Stygiocaris	Atyidae	Genbank Crustacea Malac.
FCFOPC047-06	Stylopandalus richardi	Stygiocaris	Atyidae	This study
FCFOPC046-02	Stylopandalus richardi	Stylopandalus	Pandalidae	This study
FJ425933	Troglocaris anophthalmus	Stylopandalus	Pandalidae	Genbank Crustacea Malac.
FJ425939	Troglocaris anophthalmus	Troglocaris	Atyidae	Genbank Crustacea Malac.
FJ425952	Troglocaris anophthalmus	Troglocaris	Atyidae	Genbank Crustacea Malac.
FJ425966	Troglocaris anophthalmus	Troglocaris	Atyidae	Genbank Crustacea Malac.
FJ425980	Troglocaris anophthalmus	Troglocaris	Atyidae	Genbank Crustacea Malac.
FJ425992	Troglocaris anophthalmus	Troglocaris	Atyidae	Genbank Crustacea Malac.
FJ426016	Troglocaris anophthalmus	Troglocaris	Atyidae	Genbank Crustacea Malac.
FJ426037	Troglocaris anophthalmus	Troglocaris	Atyidae	Genbank Crustacea Malac.
FJ426040	Troglocaris anophthalmus	Troglocaris	Atyidae	Genbank Crustacea Malac.
DQ320041	Troglocaris anophthalmus	Troglocaris	Atyidae	Genbank Crustacea Malac.
DQ641556	Typhlatya pretneri	Troglocaris	Atyidae	Genbank Crustacea Malac.
JSDAz245	Xantho hydrophilus	Typhlatya	Atyidae	This study
JSDAz152	Xantho hydrophilus	Xantho	Xanthidae	This study
JSDAz109	Xantho hydrophilus	Xantho	Xanthidae	This study
JSDAz81	Xantho hydrophilus	Xantho	Xanthidae	This study
JSDAz80	Xantho hydrophilus	Xantho	Xanthidae	This study
JSDAz34	Xantho hydrophilus	Xantho	Xanthidae	This study
JSDAz32	Xantho hydrophilus	Xantho	Xanthidae	This study
JSDAz26	Xantho hydrophilus	Xantho	Xanthidae	This study
JSDAz23	Xantho hydrophilus	Xantho	Xanthidae	This study
JSDAz17	Xantho hydrophilus	Xantho	Xanthidae	This study
		Xantho	Xanthidae
