# Supplementary material for: Systematic and Evolutionary Insights Derived from mtDNA COI Barcode Diversity in the Decapoda (Crustacea: Malacostraca)
Source: PLoS One. 2011 May 12;6(5):e19449. doi: 10.1371/journal.pone.0019449 (PMC3093375; doi:10.1371/journal.pone.0019449)
Supplement: Table S4 — Accession numbers for the sequences used for assessment of decapod diversity. Specimens' list of 1572 COI sequences from 528 species, 213 genera and 67 families. (XLS) [file pone.0019449.s005.xls]

## Sheet: Additional File 5
Table S4
Accession numbers for the sequences used for assessment of decapod diversity.
Specimens' list of 1572 COI sequences from 528 species, 213 genera and 67 families.
Sample ID	Identification	Genus	Family	BOLD project name
JSDUKdeep_37	Acanthephyra pelagica	Acanthephyra	Oplophoridae	This study
AM087915	Acanthephyra pelagica	Acanthephyra	Oplophoridae	Genbank Crustacea Malac.
JSDPX63-03	Acanthephyra purpurea	Acanthephyra	Oplophoridae	This study
JSDPX63-02	Acanthephyra purpurea	Acanthephyra	Oplophoridae	This study
FC-VLC197	Acantholithodes hispidus	Acantholithodes	Lithodidae	Decapods of Pacific and Atlantic
JSDMe61	Acanthonyx lunulatus	Acanthonyx	Majidae	This study
JSDMe59	Acanthonyx lunulatus	Acanthonyx	Majidae	This study
EU682854	Acanthonyx petiverii	Acanthonyx	Majidae	Genbank Crustacea Malac.
EU682855	Acanthonyx petiverii	Acanthonyx	Majidae	Genbank Crustacea Malac.
AF283889	Agononida incerta	Agononida	Galatheidae	Genbank Crustacea Malac.
AF283888	Agononida incerta	Agononida	Galatheidae	Genbank Crustacea Malac.
AY350914	Agononida marini	Agononida	Galatheidae	Genbank Crustacea Malac.
AY350917	Agononida procera	Agononida	Galatheidae	Genbank Crustacea Malac.
AY350916	Agononida procera	Agononida	Galatheidae	Genbank Crustacea Malac.
AY350915	Agononida similis	Agononida	Galatheidae	Genbank Crustacea Malac.
AY350923	Agononida sphecia	Agononida	Galatheidae	Genbank Crustacea Malac.
AY350922	Agononida sphecia	Agononida	Galatheidae	Genbank Crustacea Malac.
AY350921	Agononida sphecia	Agononida	Galatheidae	Genbank Crustacea Malac.
AY350920	Agononida sphecia	Agononida	Galatheidae	Genbank Crustacea Malac.
AY350919	Agononida sphecia	Agononida	Galatheidae	Genbank Crustacea Malac.
AY350918	Agononida sphecia	Agononida	Galatheidae	Genbank Crustacea Malac.
AY351051	Alainius crosnieri	Alainius	Galatheidae	Genbank Crustacea Malac.
AY351050	Alainius crosnieri	Alainius	Galatheidae	Genbank Crustacea Malac.
AY351049	Alainius crosnieri	Alainius	Galatheidae	Genbank Crustacea Malac.
AY351048	Alainius crosnieri	Alainius	Galatheidae	Genbank Crustacea Malac.
FCFOPC047-03	Alpheus glaber	Alpheus	Alpheidae	This study
FCFOPC044-05	Alpheus glaber	Alpheus	Alpheidae	This study
FCFOPC043-05	Alpheus glaber	Alpheus	Alpheidae	This study
AB222051	Alvinocaris longirostris	Alvinocaris	Bresiliidae	Genbank Crustacea Malac.
AB222050	Alvinocaris longirostris	Alvinocaris	Bresiliidae	Genbank Crustacea Malac.
EU031814	Alvinocaris muricola	Alvinocaris	Bresiliidae	Genbank Crustacea Malac.
FJ812290	Amarinus paralacustris	Amarinus	Hymenosomatidae	Genbank Crustacea Malac.
EF683578	Aniculus aniculus	Aniculus	Diogenidae	Genbank Crustacea Malac.
EF683579	Aniculus retipes	Aniculus	Diogenidae	Genbank Crustacea Malac.
FC-SFC29A	Argis alaskensis	Argis	Crangonidae	Decapods of Pacific and Atlantic
FC-SFC163B	Argis alaskensis	Argis	Crangonidae	Decapods of Pacific and Atlantic
FC-SFC163A	Argis alaskensis	Argis	Crangonidae	Decapods of Pacific and Atlantic
TE-004T141-160-09	Argis dentata	Argis	Crangonidae	Crustaceans of the St. Lawrence Gulf
TE-004T21-40-07	Argis dentata	Argis	Crangonidae	Crustaceans of the St. Lawrence Gulf
GSL31-46	Argis dentata	Argis	Crangonidae	Crustaceans of the St. Lawrence Gulf
AD03CN0406	Argis dentata	Argis	Crangonidae	Crustaceans of the St. Lawrence Gulf
AD01CN0406	Argis dentata	Argis	Crangonidae	Crustaceans of the St. Lawrence Gulf
FC-SFF21A	Argis lar	Argis	Crangonidae	Decapods of Pacific and Atlantic
FC-SFF12A	Argis lar	Argis	Crangonidae	Decapods of Pacific and Atlantic
JSDPXA40-01	Aristeomorpha foliacea	Aristeomorpha	Aristeidae	This study
JSDMe36	Aristeomorpha foliacea	Aristeomorpha	Aristeidae	This study
JSDMe35	Aristeomorpha foliacea	Aristeomorpha	Aristeidae	This study
JSDMe33	Aristeomorpha foliacea	Aristeomorpha	Aristeidae	This study
FCFOPC066-02	Aristeomorpha foliacea	Aristeomorpha	Aristeidae	This study
FCFOPC055-05	Aristeomorpha foliacea	Aristeomorpha	Aristeidae	This study
DQ006289	Astacopsis gouldi	Astacopsis	Parastacidae	Genbank Crustacea Malac.
DQ006291	Astacopsis tricornis	Astacopsis	Parastacidae	Genbank Crustacea Malac.
DQ006290	Astacopsis tricornis	Astacopsis	Parastacidae	Genbank Crustacea Malac.
AY667146	Astacus astacus	Astacus	Astacidae	Genbank Crustacea Malac.
JSDUK02	Atelecyclus rotundatus	Atelecyclus	Atelecyclidae	This study
JSDUK01	Atelecyclus rotundatus	Atelecyclus	Atelecyclidae	This study
JSDPX22-01	Atelecyclus rotundatus	Atelecyclus	Atelecyclidae	This study
FCDOPB077-04	Atelecyclus rotundatus	Atelecyclus	Atelecyclidae	This study
JSDUK07	Athanas nitescens	Athanas	Alpheidae	This study
JSDUK06	Athanas nitescens	Athanas	Alpheidae	This study
JSDUK05	Athanas nitescens	Athanas	Alpheidae	This study
JSDUK04	Athanas nitescens	Athanas	Alpheidae	This study
JSDUK03	Athanas nitescens	Athanas	Alpheidae	This study
EU005036	Atya innocous	Atya	Atyidae	Genbank Crustacea Malac.
EU005037	Atya innocous	Atya	Atyidae	Genbank Crustacea Malac.
EU005038	Atya innocous	Atya	Atyidae	Genbank Crustacea Malac.
EU005039	Atya innocous	Atya	Atyidae	Genbank Crustacea Malac.
EU005040	Atya innocous	Atya	Atyidae	Genbank Crustacea Malac.
EU005041	Atya innocous	Atya	Atyidae	Genbank Crustacea Malac.
EU005043	Atya innocous	Atya	Atyidae	Genbank Crustacea Malac.
EU005046	Atya innocous	Atya	Atyidae	Genbank Crustacea Malac.
EU005047	Atya innocous	Atya	Atyidae	Genbank Crustacea Malac.
EU005048	Atya innocous	Atya	Atyidae	Genbank Crustacea Malac.
EU005054	Atya lanipes	Atya	Atyidae	Genbank Crustacea Malac.
EU005056	Atya lanipes	Atya	Atyidae	Genbank Crustacea Malac.
EU005057	Atya lanipes	Atya	Atyidae	Genbank Crustacea Malac.
EU005063	Atya lanipes	Atya	Atyidae	Genbank Crustacea Malac.
EU005069	Atya lanipes	Atya	Atyidae	Genbank Crustacea Malac.
EU005072	Atya lanipes	Atya	Atyidae	Genbank Crustacea Malac.
EU005074	Atya lanipes	Atya	Atyidae	Genbank Crustacea Malac.
EU005075	Atya lanipes	Atya	Atyidae	Genbank Crustacea Malac.
EU005080	Atya lanipes	Atya	Atyidae	Genbank Crustacea Malac.
EU005082	Atya lanipes	Atya	Atyidae	Genbank Crustacea Malac.
DQ320047	Atyaephyra desmarestii	Atyaephyra	Atyidae	Genbank Crustacea Malac.
AB443445	Austropotamobius pallipes	Austropotamobius	Astacidae	Genbank Crustacea Malac.
AB443446	Austropotamobius pallipes	Austropotamobius	Astacidae	Genbank Crustacea Malac.
AB443447	Austropotamobius pallipes	Austropotamobius	Astacidae	Genbank Crustacea Malac.
AB443448	Austropotamobius pallipes	Austropotamobius	Astacidae	Genbank Crustacea Malac.
AB443449	Austropotamobius pallipes	Austropotamobius	Astacidae	Genbank Crustacea Malac.
AB443450	Austropotamobius pallipes	Austropotamobius	Astacidae	Genbank Crustacea Malac.
AB443451	Austropotamobius pallipes	Austropotamobius	Astacidae	Genbank Crustacea Malac.
AM180945	Austropotamobius torrentium	Austropotamobius	Astacidae	Genbank Crustacea Malac.
AM180946	Austropotamobius torrentium	Austropotamobius	Astacidae	Genbank Crustacea Malac.
AM180947	Austropotamobius torrentium	Austropotamobius	Astacidae	Genbank Crustacea Malac.
AM180948	Austropotamobius torrentium	Austropotamobius	Astacidae	Genbank Crustacea Malac.
AM180942	Austropotamobius torrentium	Austropotamobius	Astacidae	Genbank Crustacea Malac.
AM180943	Austropotamobius torrentium	Austropotamobius	Astacidae	Genbank Crustacea Malac.
AM180944	Austropotamobius torrentium	Austropotamobius	Astacidae	Genbank Crustacea Malac.
EF136570	Babamunida hystrix	Babamunida	Galatheidae	Genbank Crustacea Malac.
EF136571	Babamunida hystrix	Babamunida	Galatheidae	Genbank Crustacea Malac.
DQ113440	Barbicambarus cornutus	Barbicambarus	Cambaridae	Genbank Crustacea Malac.
JSDUKdeep_48	Bathynectes maravigna	Bathynectes	Portunidae	This study
JSDUKdeep_47	Bathynectes maravigna	Bathynectes	Portunidae	This study
JSDUKdeep_46	Bathynectes maravigna	Bathynectes	Portunidae	This study
FCDPHM2_109	Bathynectes maravigna	Bathynectes	Portunidae	This study
FCDPH12-388Gr68	Bathynectes maravigna	Bathynectes	Portunidae	This study
FCDPH12-388Gr67	Bathynectes maravigna	Bathynectes	Portunidae	This study
FCDPH11-339D1	Bathynectes maravigna	Bathynectes	Portunidae	This study
FCFOPC041-22	Bathynectes maravigna	Bathynectes	Portunidae	This study
FCFOPC041-20	Bathynectes maravigna	Bathynectes	Portunidae	This study
FC-TRB12B	Bentheogennema borealis	Bentheogennema	Benthesicymidae	Decapods of Pacific and Atlantic
FC-TRB12A	Bentheogennema borealis	Bentheogennema	Benthesicymidae	Decapods of Pacific and Atlantic
JSDAz218	Calappa granulata	Calappa	Calappidae	This study
JSDAz67	Calcinus tubularis	Calcinus	Diogenidae	This study
JSDAz66	Calcinus tubularis	Calcinus	Diogenidae	This study
JSDAz64	Calcinus tubularis	Calcinus	Diogenidae	This study
JSDAz52	Calcinus tubularis	Calcinus	Diogenidae	This study
JSDAz51	Calcinus tubularis	Calcinus	Diogenidae	This study
AY465913	Callinectes arcuatus	Callinectes	Portunidae	Genbank Crustacea Malac.
AY465911	Callinectes arcuatus	Callinectes	Portunidae	Genbank Crustacea Malac.
AY465909	Callinectes bellicosus	Callinectes	Portunidae	Genbank Crustacea Malac.
AY465907	Callinectes bellicosus	Callinectes	Portunidae	Genbank Crustacea Malac.
NC_006281	Callinectes sapidus	Callinectes	Portunidae	Genbank Crustacea Malac.
AY682078	Callinectes sapidus	Callinectes	Portunidae	Genbank Crustacea Malac.
AY682077	Callinectes sapidus	Callinectes	Portunidae	Genbank Crustacea Malac.
AY682076	Callinectes sapidus	Callinectes	Portunidae	Genbank Crustacea Malac.
AY682075	Callinectes sapidus	Callinectes	Portunidae	Genbank Crustacea Malac.
AY682074	Callinectes sapidus	Callinectes	Portunidae	Genbank Crustacea Malac.
AY682073	Callinectes sapidus	Callinectes	Portunidae	Genbank Crustacea Malac.
AY682072	Callinectes sapidus	Callinectes	Portunidae	Genbank Crustacea Malac.
AY465915	Callinectes sapidus	Callinectes	Portunidae	Genbank Crustacea Malac.
AY363392	Callinectes sapidus	Callinectes	Portunidae	Genbank Crustacea Malac.
FC-URI13B	Calocaris investigatoris	Calocaris	Calocarididae	Decapods of Pacific and Atlantic
FC-URI13A	Calocaris investigatoris	Calocaris	Calocarididae	Decapods of Pacific and Atlantic
DQ113441	Cambarus batchi	Cambarus	Cambaridae	Genbank Crustacea Malac.
DQ113442	Cambarus brachydactylus	Cambarus	Cambaridae	Genbank Crustacea Malac.
DQ411783	Cambarus brachydactylus	Cambarus	Cambaridae	Genbank Crustacea Malac.
DQ113443	Cambarus causeyi	Cambarus	Cambaridae	Genbank Crustacea Malac.
DQ113444	Cambarus cryptodytes	Cambarus	Cambaridae	Genbank Crustacea Malac.
EF207160	Cambarus friaufi	Cambarus	Cambaridae	Genbank Crustacea Malac.
DQ411784	Cambarus friaufi	Cambarus	Cambaridae	Genbank Crustacea Malac.
DQ411785	Cambarus gentryi	Cambarus	Cambaridae	Genbank Crustacea Malac.
AY701192	Cambarus graysoni	Cambarus	Cambaridae	Genbank Crustacea Malac.
EU583576	Cambarus tenebrosus	Cambarus	Cambaridae	Genbank Crustacea Malac.
JSDPX44-10	Cancer bellianus	Cancer	Cancridae	This study
L195AR2-01	Cancer irroratus	Cancer	Cancridae	Crustaceans of the St. Lawrence Gulf
L210AR4-01	Cancer irroratus	Cancer	Cancridae	Crustaceans of the St. Lawrence Gulf
GSL31-20	Cancer irroratus	Cancer	Cancridae	Crustaceans of the St. Lawrence Gulf
GSL31-09	Cancer irroratus	Cancer	Cancridae	Crustaceans of the St. Lawrence Gulf
BSM07T1-26	Cancer irroratus	Cancer	Cancridae	Crustaceans of the St. Lawrence Gulf
CI04MD0306	Cancer irroratus	Cancer	Cancridae	Crustaceans of the St. Lawrence Gulf
CI02MD0204	Cancer irroratus	Cancer	Cancridae	Crustaceans of the St. Lawrence Gulf
CI01MD0204	Cancer irroratus	Cancer	Cancridae	Crustaceans of the St. Lawrence Gulf
FC-XKG73E	Cancer magister	Cancer	Cancridae	Decapods of Pacific and Atlantic
FC-XKG73D	Cancer magister	Cancer	Cancridae	Decapods of Pacific and Atlantic
FC-XKI	Cancer oregonensis	Cancer	Cancridae	Decapods of Pacific and Atlantic
FC-XKI 48	Cancer oregonensis	Cancer	Cancridae	Decapods of Pacific and Atlantic
JSDUK11	Cancer pagurus	Cancer	Cancridae	This study
JSDUK10	Cancer pagurus	Cancer	Cancridae	This study
FJ155375	Cancer plebejus	Cancer	Cancridae	Genbank Crustacea Malac.
FJ155376	Cancer plebejus	Cancer	Cancridae	Genbank Crustacea Malac.
FJ155377	Cancer plebejus	Cancer	Cancridae	Genbank Crustacea Malac.
FJ155371	Cancer porteri	Cancer	Cancridae	Genbank Crustacea Malac.
FC-XLA51	Cancer productus	Cancer	Cancridae	Decapods of Pacific and Atlantic
FC-XLA	Cancer productus	Cancer	Cancridae	Decapods of Pacific and Atlantic
AB290649	Candidiopotamon rathbunae	Candidiopotamon	Potamidae	Genbank Crustacea Malac.
AY616445	Carcinus aestuarii	Carcinus	Portunidae	Genbank Crustacea Malac.
L174AR1-09	Carcinus maenas	Carcinus	Portunidae	Crustaceans of the St. Lawrence Gulf
L180AR1-01	Carcinus maenas	Carcinus	Portunidae	Crustaceans of the St. Lawrence Gulf
JSDUK19	Carcinus maenas	Carcinus	Portunidae	This study
JSDN03	Carcinus maenas	Carcinus	Portunidae	This study
JSDN02	Carcinus maenas	Carcinus	Portunidae	This study
JSDN01	Carcinus maenas	Carcinus	Portunidae	This study
DQ523686	Carcinus maenas	Carcinus	Portunidae	Genbank Crustacea Malac.
DQ523685	Carcinus maenas	Carcinus	Portunidae	Genbank Crustacea Malac.
DQ523683	Carcinus maenas	Carcinus	Portunidae	Genbank Crustacea Malac.
AY616441	Carcinus maenas	Carcinus	Portunidae	Genbank Crustacea Malac.
AB300190	Caridina cantonensis	Caridina	Atyidae	Genbank Crustacea Malac.
AB300189	Caridina formosae	Caridina	Atyidae	Genbank Crustacea Malac.
AY351054	Cervimunida johni	Cervimunida	Galatheidae	Genbank Crustacea Malac.
AB290212	Chaceon affinis	Chaceon	Geryonidae	Genbank Crustacea Malac.
EU284143	Charybdis acuta	Charybdis	Portunidae	Genbank Crustacea Malac.
EU284140	Charybdis feriatus	Charybdis	Portunidae	Genbank Crustacea Malac.
EU586120	Charybdis japonica	Charybdis	Portunidae	Genbank Crustacea Malac.
EU284141	Charybdis vadorum	Charybdis	Portunidae	Genbank Crustacea Malac.
AB334555	Chasmagnathus convexus	Chasmagnathus	Varunidae	Genbank Crustacea Malac.
AB334556	Chasmagnathus convexus	Chasmagnathus	Varunidae	Genbank Crustacea Malac.
AF493625	Cherax crassimanus	Cherax	Parastacidae	Genbank Crustacea Malac.
NC_011243	Cherax destructor	Cherax	Parastacidae	Genbank Crustacea Malac.
AY383557	Cherax destructor	Cherax	Parastacidae	Genbank Crustacea Malac.
DQ006293	Cherax parvus	Cherax	Parastacidae	Genbank Crustacea Malac.
EF118810	Cherax preissii	Cherax	Parastacidae	Genbank Crustacea Malac.
EF118808	Cherax preissii	Cherax	Parastacidae	Genbank Crustacea Malac.
EF118813	Cherax preissii	Cherax	Parastacidae	Genbank Crustacea Malac.
EF118814	Cherax preissii	Cherax	Parastacidae	Genbank Crustacea Malac.
EF118816	Cherax preissii	Cherax	Parastacidae	Genbank Crustacea Malac.
EF118817	Cherax preissii	Cherax	Parastacidae	Genbank Crustacea Malac.
EF118818	Cherax preissii	Cherax	Parastacidae	Genbank Crustacea Malac.
EF118819	Cherax preissii	Cherax	Parastacidae	Genbank Crustacea Malac.
EF118821	Cherax preissii	Cherax	Parastacidae	Genbank Crustacea Malac.
AF493622	Cherax preissii	Cherax	Parastacidae	Genbank Crustacea Malac.
DQ006294	Cherax quadricarinatus	Cherax	Parastacidae	Genbank Crustacea Malac.
AF493621	Cherax quinquecarinatus	Cherax	Parastacidae	Genbank Crustacea Malac.
AF493620	Cherax quinquecarinatus	Cherax	Parastacidae	Genbank Crustacea Malac.
AF493619	Cherax quinquecarinatus	Cherax	Parastacidae	Genbank Crustacea Malac.
AF493618	Cherax quinquecarinatus	Cherax	Parastacidae	Genbank Crustacea Malac.
AF493630	Cherax tenuimanus	Cherax	Parastacidae	Genbank Crustacea Malac.
AF493629	Cherax tenuimanus	Cherax	Parastacidae	Genbank Crustacea Malac.
AF493628	Cherax tenuimanus	Cherax	Parastacidae	Genbank Crustacea Malac.
AF493627	Cherax tenuimanus	Cherax	Parastacidae	Genbank Crustacea Malac.
AF493626	Cherax tenuimanus	Cherax	Parastacidae	Genbank Crustacea Malac.
FC-ZAE15B	Chionoecetes angulatus	Chionoecetes	Oregoniidae	Decapods of Pacific and Atlantic
FC-ZAE15A	Chionoecetes angulatus	Chionoecetes	Oregoniidae	Decapods of Pacific and Atlantic
AB211159	Chionoecetes bairdi	Chionoecetes	Oregoniidae	Genbank Crustacea Malac.
AB211158	Chionoecetes bairdi	Chionoecetes	Oregoniidae	Genbank Crustacea Malac.
AB211157	Chionoecetes bairdi	Chionoecetes	Oregoniidae	Genbank Crustacea Malac.
AB211156	Chionoecetes bairdi	Chionoecetes	Oregoniidae	Genbank Crustacea Malac.
AB211155	Chionoecetes bairdi	Chionoecetes	Oregoniidae	Genbank Crustacea Malac.
FC-ZAF166	Chionoecetes bairdi	Chionoecetes	Oregoniidae	Decapods of Pacific and Atlantic
FC-ZAF34	Chionoecetes bairdi	Chionoecetes	Oregoniidae	Decapods of Pacific and Atlantic
FC-ZAF29	Chionoecetes bairdi	Chionoecetes	Oregoniidae	Decapods of Pacific and Atlantic
BSM08-L03	Chionoecetes opilio	Chionoecetes	Oregoniidae	Crustaceans of the St. Lawrence Gulf
BSM08-L02	Chionoecetes opilio	Chionoecetes	Oregoniidae	Crustaceans of the St. Lawrence Gulf
BSM08-L01	Chionoecetes opilio	Chionoecetes	Oregoniidae	Crustaceans of the St. Lawrence Gulf
GSL31-01	Chionoecetes opilio	Chionoecetes	Oregoniidae	Crustaceans of the St. Lawrence Gulf
CO02CN0706	Chionoecetes opilio	Chionoecetes	Oregoniidae	Crustaceans of the St. Lawrence Gulf
CO01CN0706	Chionoecetes opilio	Chionoecetes	Oregoniidae	Crustaceans of the St. Lawrence Gulf
EU266370	Chionoecetes opilio	Chionoecetes	Oregoniidae	Genbank Crustacea Malac.
EU682832	Chionoecetes opilio	Chionoecetes	Oregoniidae	Genbank Crustacea Malac.
EU682833	Chionoecetes opilio	Chionoecetes	Oregoniidae	Genbank Crustacea Malac.
FC-ZAG11B	Chionoecetes tanneri	Chionoecetes	Oregoniidae	Decapods of Pacific and Atlantic
FC-ZAG11A	Chionoecetes tanneri	Chionoecetes	Oregoniidae	Decapods of Pacific and Atlantic
FC-ZGE124	Chorilia longipes	Chorilia	Majidae	Decapods of Pacific and Atlantic
FC-ZGE48	Chorilia longipes	Chorilia	Majidae	Decapods of Pacific and Atlantic
FC-ZGE18A	Chorilia longipes	Chorilia	Majidae	Decapods of Pacific and Atlantic
EU334657	Ciliopagurus hawaiiensis	Ciliopagurus	Diogenidae	Genbank Crustacea Malac.
EF683559	Ciliopagurus strigatus	Ciliopagurus	Diogenidae	Genbank Crustacea Malac.
EF683562	Ciliopagurus strigatus	Ciliopagurus	Diogenidae	Genbank Crustacea Malac.
EF683571	Ciliopagurus strigatus	Ciliopagurus	Diogenidae	Genbank Crustacea Malac.
EF683572	Ciliopagurus strigatus	Ciliopagurus	Diogenidae	Genbank Crustacea Malac.
EF683573	Ciliopagurus strigatus	Ciliopagurus	Diogenidae	Genbank Crustacea Malac.
EF683574	Ciliopagurus strigatus	Ciliopagurus	Diogenidae	Genbank Crustacea Malac.
EF683575	Ciliopagurus strigatus	Ciliopagurus	Diogenidae	Genbank Crustacea Malac.
EF683576	Ciliopagurus strigatus	Ciliopagurus	Diogenidae	Genbank Crustacea Malac.
EF683561	Ciliopagurus tricolor	Ciliopagurus	Diogenidae	Genbank Crustacea Malac.
EF683565	Ciliopagurus tricolor	Ciliopagurus	Diogenidae	Genbank Crustacea Malac.
EF683566	Ciliopagurus tricolor	Ciliopagurus	Diogenidae	Genbank Crustacea Malac.
EF683567	Ciliopagurus tricolor	Ciliopagurus	Diogenidae	Genbank Crustacea Malac.
EF683563	Ciliopagurus vakovako	Ciliopagurus	Diogenidae	Genbank Crustacea Malac.
EF683564	Ciliopagurus vakovako	Ciliopagurus	Diogenidae	Genbank Crustacea Malac.
JSDMe67	Clibanarius erythropus	Clibanarius	Diogenidae	This study
JSDMe66	Clibanarius erythropus	Clibanarius	Diogenidae	This study
JSDMe63	Clibanarius erythropus	Clibanarius	Diogenidae	This study
JSDAz115	Clibanarius erythropus	Clibanarius	Diogenidae	This study
JSDUK24	Corystes cassivelaunus	Corystes	Corystidae	This study
JSDUK23	Corystes cassivelaunus	Corystes	Corystidae	This study
JSDUK22	Corystes cassivelaunus	Corystes	Corystidae	This study
FC-SIB14B	Crangon abyssorum	Crangon	Crangonidae	Decapods of Pacific and Atlantic
FC-SIB14A	Crangon abyssorum	Crangon	Crangonidae	Decapods of Pacific and Atlantic
FC-SIC201B	Crangon alaskensis	Crangon	Crangonidae	Decapods of Pacific and Atlantic
FC-SIC201A	Crangon alaskensis	Crangon	Crangonidae	Decapods of Pacific and Atlantic
FC-SID8A	Crangon communis	Crangon	Crangonidae	Decapods of Pacific and Atlantic
FC-SID122	Crangon communis	Crangon	Crangonidae	Decapods of Pacific and Atlantic
L210AR4-06	Crangon septemspinosa	Crangon	Crangonidae	Crustaceans of the St. Lawrence Gulf
L210AR4-05	Crangon septemspinosa	Crangon	Crangonidae	Crustaceans of the St. Lawrence Gulf
L51AR1-01	Crangon septemspinosa	Crangon	Crangonidae	Crustaceans of the St. Lawrence Gulf
L42AR1-01	Crangon septemspinosa	Crangon	Crangonidae	Crustaceans of the St. Lawrence Gulf
L37AR1-01	Crangon septemspinosa	Crangon	Crangonidae	Crustaceans of the St. Lawrence Gulf
L187AR1-05	Crangon septemspinosa	Crangon	Crangonidae	Crustaceans of the St. Lawrence Gulf
L175AR1-02	Crangon septemspinosa	Crangon	Crangonidae	Crustaceans of the St. Lawrence Gulf
L154AR1-04	Crangon septemspinosa	Crangon	Crangonidae	Crustaceans of the St. Lawrence Gulf
L184AR1-07	Crangon septemspinosa	Crangon	Crangonidae	Crustaceans of the St. Lawrence Gulf
CS02SL0106	Crangon septemspinosa	Crangon	Crangonidae	Crustaceans of the St. Lawrence Gulf
AY350924	Crosnierita dicata	Crosnierita	Galatheidae	Genbank Crustacea Malac.
FCDPHMSM241_106	Cymonomus granulatus	Cymonomus	Cymonomidae	This study
FCDPHMSM241_105	Cymonomus granulatus	Cymonomus	Cymonomidae	This study
FCDPH15-581Gr59	Cymonomus granulatus	Cymonomus	Cymonomidae	This study
FCDPH15-581Gr58	Cymonomus granulatus	Cymonomus	Cymonomidae	This study
FCDPH15-581Gr57	Cymonomus granulatus	Cymonomus	Cymonomidae	This study
FCDPH15-581Gr56	Cymonomus granulatus	Cymonomus	Cymonomidae	This study
JSDMe51	Dardanus arrosor	Dardanus	Diogenidae	This study
JSDMe49	Dardanus arrosor	Dardanus	Diogenidae	This study
JSDMe48	Dardanus arrosor	Dardanus	Diogenidae	This study
JSDMe47	Dardanus arrosor	Dardanus	Diogenidae	This study
JSDMe46	Dardanus arrosor	Dardanus	Diogenidae	This study
JSDMe06	Dardanus arrosor	Dardanus	Diogenidae	This study
JSDAz217	Dardanus arrosor	Dardanus	Diogenidae	This study
FCFOPC045-19	Dardanus arrosor	Dardanus	Diogenidae	This study
FCFOP64-04	Dardanus arrosor	Dardanus	Diogenidae	This study
FCFOP64-02	Dardanus arrosor	Dardanus	Diogenidae	This study
JSDAz208	Dardanus calidus	Dardanus	Diogenidae	This study
JSDAz207	Dardanus calidus	Dardanus	Diogenidae	This study
JSDAz48	Dardanus calidus	Dardanus	Diogenidae	This study
JSDAz47	Dardanus calidus	Dardanus	Diogenidae	This study
JSDAz46	Dardanus calidus	Dardanus	Diogenidae	This study
EF683577	Dardanus lagopodes	Dardanus	Diogenidae	Genbank Crustacea Malac.
JSDUKdeep_53	Dichelopandalus bonnieri	Dichelopandalus	Pandalidae	This study
JSDUKdeep_51	Dichelopandalus bonnieri	Dichelopandalus	Pandalidae	This study
JSDAz199	Dromia personata	Dromia	Dromiidae	This study
JSDAz130	Dromia personata	Dromia	Dromiidae	This study
DQ641569	Dugastella valentina	Dugastella	Atyidae	Genbank Crustacea Malac.
L228AR1-02	Dyspanopeus sayi	Dyspanopeus	Panopeidae	Crustaceans of the St. Lawrence Gulf
L183AR1-01	Dyspanopeus sayi	Dyspanopeus	Panopeidae	Crustaceans of the St. Lawrence Gulf
L154AR1-06	Dyspanopeus sayi	Dyspanopeus	Panopeidae	Crustaceans of the St. Lawrence Gulf
FCDPHMSM241_104	Ebalia nux	Ebalia	Leucosiidae	This study
FCDPHMSM241_103	Ebalia nux	Ebalia	Leucosiidae	This study
FCDPHMSM321_97	Ebalia nux	Ebalia	Leucosiidae	This study
FCDPH15-569Gr66	Ebalia nux	Ebalia	Leucosiidae	This study
FCDPH14-566Gr65	Ebalia nux	Ebalia	Leucosiidae	This study
FCDPH14-565B64	Ebalia nux	Ebalia	Leucosiidae	This study
FCDPH14-566Gr14	Ebalia nux	Ebalia	Leucosiidae	This study
FJ812283	Elamena producta	Elamena	Hymenosomatidae	Genbank Crustacea Malac.
AF493633	Engaeus strictifrons	Engaeus	Parastacidae	Genbank Crustacea Malac.
AB241420	Erimacrus isenbeckii	Erimacrus	Atelecyclidae	Genbank Crustacea Malac.
FJ750332	Eriocheir formosa	Eriocheir	Varunidae	Genbank Crustacea Malac.
AF516698	Eriocheir formosa	Eriocheir	Varunidae	Genbank Crustacea Malac.
AF317326	Eriocheir formosa	Eriocheir	Varunidae	Genbank Crustacea Malac.
AF105250	Eriocheir formosa	Eriocheir	Varunidae	Genbank Crustacea Malac.
AF105249	Eriocheir formosa	Eriocheir	Varunidae	Genbank Crustacea Malac.
AF516701	Eriocheir leptognathus	Eriocheir	Varunidae	Genbank Crustacea Malac.
AF316537	Eriocheir leptognathus	Eriocheir	Varunidae	Genbank Crustacea Malac.
FJ750330	Eriocheir ogasawaraensis	Eriocheir	Varunidae	Genbank Crustacea Malac.
FJ750331	Eriocheir ogasawaraensis	Eriocheir	Varunidae	Genbank Crustacea Malac.
FJ750306	Eriocheir sinensis	Eriocheir	Varunidae	Genbank Crustacea Malac.
FJ750308	Eriocheir sinensis	Eriocheir	Varunidae	Genbank Crustacea Malac.
FJ750309	Eriocheir sinensis	Eriocheir	Varunidae	Genbank Crustacea Malac.
FJ750310	Eriocheir sinensis	Eriocheir	Varunidae	Genbank Crustacea Malac.
FJ455507	Eriocheir sinensis	Eriocheir	Varunidae	Genbank Crustacea Malac.
AY640086	Eriocheir sinensis	Eriocheir	Varunidae	Genbank Crustacea Malac.
AY640083	Eriocheir sinensis	Eriocheir	Varunidae	Genbank Crustacea Malac.
AF435119	Eriocheir sinensis	Eriocheir	Varunidae	Genbank Crustacea Malac.
AF435118	Eriocheir sinensis	Eriocheir	Varunidae	Genbank Crustacea Malac.
AF435114	Eriocheir sinensis	Eriocheir	Varunidae	Genbank Crustacea Malac.
JSDAz92	Eriphia verrucosa	Eriphia	Xanthidae	This study
JSDAz90	Eriphia verrucosa	Eriphia	Xanthidae	This study
JSDAz89	Eriphia verrucosa	Eriphia	Xanthidae	This study
JSDAz31	Eriphia verrucosa	Eriphia	Xanthidae	This study
JSDAz15	Eriphia verrucosa	Eriphia	Xanthidae	This study
JSDAz14	Eriphia verrucosa	Eriphia	Xanthidae	This study
JSDAz13	Eriphia verrucosa	Eriphia	Xanthidae	This study
JSDAz12	Eriphia verrucosa	Eriphia	Xanthidae	This study
FC-SQB213C	Eualus avinus	Eualus	Hippolytidae	Decapods of Pacific and Atlantic
FC-SQB213B	Eualus avinus	Eualus	Hippolytidae	Decapods of Pacific and Atlantic
FC-SQB213A	Eualus avinus	Eualus	Hippolytidae	Decapods of Pacific and Atlantic
FC-SQC9C	Eualus barbatus	Eualus	Hippolytidae	Decapods of Pacific and Atlantic
FC-SQC9B	Eualus barbatus	Eualus	Hippolytidae	Decapods of Pacific and Atlantic
FC-SQE13b	Eualus biunguis	Eualus	Hippolytidae	Decapods of Pacific and Atlantic
FC-SQE13A	Eualus biunguis	Eualus	Hippolytidae	Decapods of Pacific and Atlantic
FC-SQE11B	Eualus biunguis	Eualus	Hippolytidae	Decapods of Pacific and Atlantic
FC-SQE11A	Eualus biunguis	Eualus	Hippolytidae	Decapods of Pacific and Atlantic
BSM07T1-23	Eualus fabricii	Eualus	Hippolytidae	Crustaceans of the St. Lawrence Gulf
L90AR12-01	Eualus fabricii	Eualus	Hippolytidae	Crustaceans of the St. Lawrence Gulf
JSDSv17	Eualus gaimardi	Eualus	Hippolytidae	This study
FC-DPA12	Eualus gaimardi	Eualus	Hippolytidae	Decapods of Pacific and Atlantic
TE-004T141-160-05	Eualus macilentus	Eualus	Hippolytidae	Crustaceans of the St. Lawrence Gulf
TE-004T21-40-06	Eualus macilentus	Eualus	Hippolytidae	Crustaceans of the St. Lawrence Gulf
BSM07T11-05	Eualus macilentus	Eualus	Hippolytidae	Crustaceans of the St. Lawrence Gulf
BSM07T11-04	Eualus macilentus	Eualus	Hippolytidae	Crustaceans of the St. Lawrence Gulf
EM02CN0606	Eualus macilentus	Eualus	Hippolytidae	Crustaceans of the St. Lawrence Gulf
EM01CN0606	Eualus macilentus	Eualus	Hippolytidae	Crustaceans of the St. Lawrence Gulf
FC-SQJ242B	Eualus suckleyi	Eualus	Hippolytidae	Decapods of Pacific and Atlantic
FC-SQJ242A	Eualus suckleyi	Eualus	Hippolytidae	Decapods of Pacific and Atlantic
FC-SQJ39	Eualus suckleyi	Eualus	Hippolytidae	Decapods of Pacific and Atlantic
DQ006301	Euastacus australasiensis	Euastacus	Parastacidae	Genbank Crustacea Malac.
DQ006300	Euastacus australasiensis	Euastacus	Parastacidae	Genbank Crustacea Malac.
DQ006299	Euastacus australasiensis	Euastacus	Parastacidae	Genbank Crustacea Malac.
DQ006298	Euastacus australasiensis	Euastacus	Parastacidae	Genbank Crustacea Malac.
DQ006316	Euastacus bindal	Euastacus	Parastacidae	Genbank Crustacea Malac.
DQ006317	Euastacus bispinosus	Euastacus	Parastacidae	Genbank Crustacea Malac.
AF493634	Euastacus bispinosus	Euastacus	Parastacidae	Genbank Crustacea Malac.
DQ006319	Euastacus brachythorax	Euastacus	Parastacidae	Genbank Crustacea Malac.
DQ006318	Euastacus brachythorax	Euastacus	Parastacidae	Genbank Crustacea Malac.
DQ006321	Euastacus clarkae	Euastacus	Parastacidae	Genbank Crustacea Malac.
DQ006320	Euastacus clarkae	Euastacus	Parastacidae	Genbank Crustacea Malac.
DQ006323	Euastacus claytoni	Euastacus	Parastacidae	Genbank Crustacea Malac.
DQ006322	Euastacus claytoni	Euastacus	Parastacidae	Genbank Crustacea Malac.
AY380479	Euastacus claytoni	Euastacus	Parastacidae	Genbank Crustacea Malac.
DQ006328	Euastacus dangadi	Euastacus	Parastacidae	Genbank Crustacea Malac.
DQ006327	Euastacus dangadi	Euastacus	Parastacidae	Genbank Crustacea Malac.
DQ006330	Euastacus dharawalus	Euastacus	Parastacidae	Genbank Crustacea Malac.
DQ006329	Euastacus dharawalus	Euastacus	Parastacidae	Genbank Crustacea Malac.
AY380480	Euastacus dharawalus	Euastacus	Parastacidae	Genbank Crustacea Malac.
DQ006337	Euastacus fleckeri	Euastacus	Parastacidae	Genbank Crustacea Malac.
DQ006336	Euastacus fleckeri	Euastacus	Parastacidae	Genbank Crustacea Malac.
DQ006339	Euastacus gamilaroi	Euastacus	Parastacidae	Genbank Crustacea Malac.
DQ006338	Euastacus gamilaroi	Euastacus	Parastacidae	Genbank Crustacea Malac.
DQ006341	Euastacus gumar	Euastacus	Parastacidae	Genbank Crustacea Malac.
DQ006340	Euastacus gumar	Euastacus	Parastacidae	Genbank Crustacea Malac.
DQ006345	Euastacus guwinus	Euastacus	Parastacidae	Genbank Crustacea Malac.
DQ006343	Euastacus guwinus	Euastacus	Parastacidae	Genbank Crustacea Malac.
DQ006348	Euastacus hystricosus	Euastacus	Parastacidae	Genbank Crustacea Malac.
DQ006347	Euastacus hystricosus	Euastacus	Parastacidae	Genbank Crustacea Malac.
DQ006346	Euastacus hystricosus	Euastacus	Parastacidae	Genbank Crustacea Malac.
DQ006350	Euastacus jagara	Euastacus	Parastacidae	Genbank Crustacea Malac.
DQ006349	Euastacus jagara	Euastacus	Parastacidae	Genbank Crustacea Malac.
DQ006352	Euastacus kershawi	Euastacus	Parastacidae	Genbank Crustacea Malac.
DQ006351	Euastacus kershawi	Euastacus	Parastacidae	Genbank Crustacea Malac.
DQ006354	Euastacus maidae	Euastacus	Parastacidae	Genbank Crustacea Malac.
DQ006353	Euastacus maidae	Euastacus	Parastacidae	Genbank Crustacea Malac.
DQ006356	Euastacus mirangudjin	Euastacus	Parastacidae	Genbank Crustacea Malac.
DQ006355	Euastacus mirangudjin	Euastacus	Parastacidae	Genbank Crustacea Malac.
DQ006357	Euastacus monteithorum	Euastacus	Parastacidae	Genbank Crustacea Malac.
DQ006364	Euastacus polysetosus	Euastacus	Parastacidae	Genbank Crustacea Malac.
DQ006363	Euastacus polysetosus	Euastacus	Parastacidae	Genbank Crustacea Malac.
DQ006365	Euastacus reductus	Euastacus	Parastacidae	Genbank Crustacea Malac.
DQ006367	Euastacus rieki	Euastacus	Parastacidae	Genbank Crustacea Malac.
DQ006366	Euastacus rieki	Euastacus	Parastacidae	Genbank Crustacea Malac.
DQ006380	Euastacus setosus	Euastacus	Parastacidae	Genbank Crustacea Malac.
DQ006379	Euastacus setosus	Euastacus	Parastacidae	Genbank Crustacea Malac.
DQ006390	Euastacus spinifer	Euastacus	Parastacidae	Genbank Crustacea Malac.
DQ006389	Euastacus spinifer	Euastacus	Parastacidae	Genbank Crustacea Malac.
DQ006388	Euastacus spinifer	Euastacus	Parastacidae	Genbank Crustacea Malac.
DQ006387	Euastacus spinifer	Euastacus	Parastacidae	Genbank Crustacea Malac.
DQ006386	Euastacus spinifer	Euastacus	Parastacidae	Genbank Crustacea Malac.
DQ006385	Euastacus spinifer	Euastacus	Parastacidae	Genbank Crustacea Malac.
DQ006398	Euastacus suttoni	Euastacus	Parastacidae	Genbank Crustacea Malac.
DQ006397	Euastacus suttoni	Euastacus	Parastacidae	Genbank Crustacea Malac.
DQ006402	Euastacus valentulus	Euastacus	Parastacidae	Genbank Crustacea Malac.
DQ006401	Euastacus valentulus	Euastacus	Parastacidae	Genbank Crustacea Malac.
DQ006404	Euastacus woiwuru	Euastacus	Parastacidae	Genbank Crustacea Malac.
DQ006403	Euastacus woiwuru	Euastacus	Parastacidae	Genbank Crustacea Malac.
DQ006409	Euastacus yanga	Euastacus	Parastacidae	Genbank Crustacea Malac.
DQ006408	Euastacus yanga	Euastacus	Parastacidae	Genbank Crustacea Malac.
DQ006407	Euastacus yanga	Euastacus	Parastacidae	Genbank Crustacea Malac.
DQ006406	Euastacus yanga	Euastacus	Parastacidae	Genbank Crustacea Malac.
DQ006405	Euastacus yanga	Euastacus	Parastacidae	Genbank Crustacea Malac.
EU243357	Eumunida annulosa	Eumunida	Chirostylidae	Genbank Crustacea Malac.
EU243361	Eumunida annulosa	Eumunida	Chirostylidae	Genbank Crustacea Malac.
EU243412	Eumunida annulosa	Eumunida	Chirostylidae	Genbank Crustacea Malac.
EU243461	Eumunida annulosa	Eumunida	Chirostylidae	Genbank Crustacea Malac.
EU243470	Eumunida annulosa	Eumunida	Chirostylidae	Genbank Crustacea Malac.
EU243496	Eumunida annulosa	Eumunida	Chirostylidae	Genbank Crustacea Malac.
DQ011186	Eumunida annulosa	Eumunida	Chirostylidae	Genbank Crustacea Malac.
DQ011185	Eumunida annulosa	Eumunida	Chirostylidae	Genbank Crustacea Malac.
AY800021	Eumunida annulosa	Eumunida	Chirostylidae	Genbank Crustacea Malac.
AY800019	Eumunida annulosa	Eumunida	Chirostylidae	Genbank Crustacea Malac.
EU243341	Eumunida capillata	Eumunida	Chirostylidae	Genbank Crustacea Malac.
EU243342	Eumunida capillata	Eumunida	Chirostylidae	Genbank Crustacea Malac.
EU243343	Eumunida capillata	Eumunida	Chirostylidae	Genbank Crustacea Malac.
EU243337	Eumunida keijii	Eumunida	Chirostylidae	Genbank Crustacea Malac.
EU243338	Eumunida keijii	Eumunida	Chirostylidae	Genbank Crustacea Malac.
EU243340	Eumunida keijii	Eumunida	Chirostylidae	Genbank Crustacea Malac.
EU243514	Eumunida keijii	Eumunida	Chirostylidae	Genbank Crustacea Malac.
EU243497	Eumunida laevimana	Eumunida	Chirostylidae	Genbank Crustacea Malac.
EU243508	Eumunida laevimana	Eumunida	Chirostylidae	Genbank Crustacea Malac.
EU243509	Eumunida laevimana	Eumunida	Chirostylidae	Genbank Crustacea Malac.
EU243510	Eumunida laevimana	Eumunida	Chirostylidae	Genbank Crustacea Malac.
EU243543	Eumunida marginata	Eumunida	Chirostylidae	Genbank Crustacea Malac.
EU243502	Eumunida minor	Eumunida	Chirostylidae	Genbank Crustacea Malac.
EU243547	Eumunida minor	Eumunida	Chirostylidae	Genbank Crustacea Malac.
EU243548	Eumunida minor	Eumunida	Chirostylidae	Genbank Crustacea Malac.
EU243549	Eumunida minor	Eumunida	Chirostylidae	Genbank Crustacea Malac.
EU243550	Eumunida minor	Eumunida	Chirostylidae	Genbank Crustacea Malac.
EU243551	Eumunida minor	Eumunida	Chirostylidae	Genbank Crustacea Malac.
EU243552	Eumunida minor	Eumunida	Chirostylidae	Genbank Crustacea Malac.
EU243553	Eumunida minor	Eumunida	Chirostylidae	Genbank Crustacea Malac.
EU243554	Eumunida minor	Eumunida	Chirostylidae	Genbank Crustacea Malac.
EU243546	Eumunida multilineata	Eumunida	Chirostylidae	Genbank Crustacea Malac.
EU243556	Eumunida picta	Eumunida	Chirostylidae	Genbank Crustacea Malac.
EU243557	Eumunida picta	Eumunida	Chirostylidae	Genbank Crustacea Malac.
EU243558	Eumunida picta	Eumunida	Chirostylidae	Genbank Crustacea Malac.
EU243498	Eumunida similior	Eumunida	Chirostylidae	Genbank Crustacea Malac.
EU243500	Eumunida spinosa	Eumunida	Chirostylidae	Genbank Crustacea Malac.
EU243501	Eumunida spinosa	Eumunida	Chirostylidae	Genbank Crustacea Malac.
EU243533	Eumunida spinosa	Eumunida	Chirostylidae	Genbank Crustacea Malac.
EU243534	Eumunida spinosa	Eumunida	Chirostylidae	Genbank Crustacea Malac.
EU243535	Eumunida spinosa	Eumunida	Chirostylidae	Genbank Crustacea Malac.
EU243536	Eumunida spinosa	Eumunida	Chirostylidae	Genbank Crustacea Malac.
EU243537	Eumunida spinosa	Eumunida	Chirostylidae	Genbank Crustacea Malac.
EU243539	Eumunida spinosa	Eumunida	Chirostylidae	Genbank Crustacea Malac.
EU243540	Eumunida spinosa	Eumunida	Chirostylidae	Genbank Crustacea Malac.
EU243542	Eumunida spinosa	Eumunida	Chirostylidae	Genbank Crustacea Malac.
EU243559	Eumunida squamifera	Eumunida	Chirostylidae	Genbank Crustacea Malac.
EU243560	Eumunida squamifera	Eumunida	Chirostylidae	Genbank Crustacea Malac.
EU243396	Eumunida sternomaculata	Eumunida	Chirostylidae	Genbank Crustacea Malac.
EU243425	Eumunida sternomaculata	Eumunida	Chirostylidae	Genbank Crustacea Malac.
EU243426	Eumunida sternomaculata	Eumunida	Chirostylidae	Genbank Crustacea Malac.
EU243433	Eumunida sternomaculata	Eumunida	Chirostylidae	Genbank Crustacea Malac.
EU243450	Eumunida sternomaculata	Eumunida	Chirostylidae	Genbank Crustacea Malac.
EU243458	Eumunida sternomaculata	Eumunida	Chirostylidae	Genbank Crustacea Malac.
EU243476	Eumunida sternomaculata	Eumunida	Chirostylidae	Genbank Crustacea Malac.
EU243483	Eumunida sternomaculata	Eumunida	Chirostylidae	Genbank Crustacea Malac.
AY800029	Eumunida sternomaculata	Eumunida	Chirostylidae	Genbank Crustacea Malac.
AY800028	Eumunida sternomaculata	Eumunida	Chirostylidae	Genbank Crustacea Malac.
EU243352	Eumunida treguieri	Eumunida	Chirostylidae	Genbank Crustacea Malac.
EU243358	Eumunida treguieri	Eumunida	Chirostylidae	Genbank Crustacea Malac.
EU243359	Eumunida treguieri	Eumunida	Chirostylidae	Genbank Crustacea Malac.
EU243511	Eumunida treguieri	Eumunida	Chirostylidae	Genbank Crustacea Malac.
EU243512	Eumunida treguieri	Eumunida	Chirostylidae	Genbank Crustacea Malac.
EU243516	Eumunida treguieri	Eumunida	Chirostylidae	Genbank Crustacea Malac.
EU243517	Eumunida treguieri	Eumunida	Chirostylidae	Genbank Crustacea Malac.
EU243562	Eumunida treguieri	Eumunida	Chirostylidae	Genbank Crustacea Malac.
EF560650	Exopalaemon carinicauda	Exopalaemon	Palaemonidae	Genbank Crustacea Malac.
NC_012566	Exopalaemon carinicauda	Exopalaemon	Palaemonidae	Genbank Crustacea Malac.
FM958057	Exopalaemon styliferus	Exopalaemon	Palaemonidae	Genbank Crustacea Malac.
X84350 X84351 X84352 X84353 X84354 X84355 X84356 X84357	Farfantepenaeus notialis	Farfantepenaeus	Penaeidae	Genbank Crustacea Malac.
X84350 X84351 X84352 X84353 X84354 X84355 X84356 X84357	Farfantepenaeus notialis	Farfantepenaeus	Penaeidae	Genbank Crustacea Malac.
X84350	Farfantepenaeus notialis	Farfantepenaeus	Penaeidae	Genbank Crustacea Malac.
NC_009679	Fenneropenaeus chinensis	Fenneropenaeus	Penaeidae	Genbank Crustacea Malac.
DQ518969	Fenneropenaeus chinensis	Fenneropenaeus	Penaeidae	Genbank Crustacea Malac.
DQ656600	Fenneropenaeus chinensis	Fenneropenaeus	Penaeidae	Genbank Crustacea Malac.
JSDPX42(05)-01	Funchalia villose	Funchalia	Benthesicymidae	This study
AF516703	Gaetice depressus	Gaetice	Varunidae	Genbank Crustacea Malac.
AF317339	Gaetice depressus	Gaetice	Varunidae	Genbank Crustacea Malac.
JSDUK30	Galathea dispersa	Galathea	Galatheidae	This study
AF493632	Geocharax falcata	Geocharax	Parastacidae	Genbank Crustacea Malac.
JSDUKdeep_33	Geryon longipes	Geryon	Geryonidae	This study
JSDUKdeep_32	Geryon longipes	Geryon	Geryonidae	This study
JSDUKdeep_31	Geryon longipes	Geryon	Geryonidae	This study
JSDPX44-012	Geryon longipes	Geryon	Geryonidae	This study
JSDPX44-011	Geryon longipes	Geryon	Geryonidae	This study
JSDMe83	Geryon longipes	Geryon	Geryonidae	This study
JSDMe82	Geryon longipes	Geryon	Geryonidae	This study
FCFOPC052-09	Geryon longipes	Geryon	Geryonidae	This study
FCFOPC052-07	Geryon longipes	Geryon	Geryonidae	This study
FCFOPC052-06	Geryon longipes	Geryon	Geryonidae	This study
JSDUK41	Goneplax rhomboides	Goneplax	Goneplacidae	This study
JSDUK39	Goneplax rhomboides	Goneplax	Goneplacidae	This study
JSDUK37	Goneplax rhomboides	Goneplax	Goneplacidae	This study
JSDPX63-06	Goneplax rhomboides	Goneplax	Goneplacidae	This study
FCFOPC041-27	Goneplax rhomboides	Goneplax	Goneplacidae	This study
FCFOPC041-25	Goneplax rhomboides	Goneplax	Goneplacidae	This study
FCDOPB083-09	Goneplax rhomboides	Goneplax	Goneplacidae	This study
FCDOPB083-08	Goneplax rhomboides	Goneplax	Goneplacidae	This study
FCFOP66-10	Goneplax rhomboides	Goneplax	Goneplacidae	This study
FCFOP66-01	Goneplax rhomboides	Goneplax	Goneplacidae	This study
JSDAz30	Grapsus adscensioris	Grapsus	Grapsidae	This study
JSDAz29	Grapsus adscensioris	Grapsus	Grapsidae	This study
JSDAz28	Grapsus adscensioris	Grapsus	Grapsidae	This study
AY803593	Guinotia dentata	Guinotia	Pseudothelphusidae	Genbank Crustacea Malac.
FJ812288	Halicarcinus cookii	Halicarcinus	Hymenosomatidae	Genbank Crustacea Malac.
FJ812287	Halicarcinus innominatus	Halicarcinus	Hymenosomatidae	Genbank Crustacea Malac.
FJ812286	Halicarcinus ovatus	Halicarcinus	Hymenosomatidae	Genbank Crustacea Malac.
FJ812289	Halicarcinus varius	Halicarcinus	Hymenosomatidae	Genbank Crustacea Malac.
EF173842	Halocaridinides trigonophthalma	Halocaridinides	Atyidae	Genbank Crustacea Malac.
EF173838	Halocaridinides trigonophthalma	Halocaridinides	Atyidae	Genbank Crustacea Malac.
EF173839	Halocaridinides trigonophthalma	Halocaridinides	Atyidae	Genbank Crustacea Malac.
EF173840	Halocaridinides trigonophthalma	Halocaridinides	Atyidae	Genbank Crustacea Malac.
EF173841	Halocaridinides trigonophthalma	Halocaridinides	Atyidae	Genbank Crustacea Malac.
AB334554	Helicana doerjesi	Helicana	Varunidae	Genbank Crustacea Malac.
AB334552	Helicana japonica	Helicana	Varunidae	Genbank Crustacea Malac.
AB334553	Helicana japonica	Helicana	Varunidae	Genbank Crustacea Malac.
AB334550	Helicana wuana	Helicana	Varunidae	Genbank Crustacea Malac.
AB334551	Helicana wuana	Helicana	Varunidae	Genbank Crustacea Malac.
EU169901	Hemigrapsus sanguineus	Hemigrapsus	Varunidae	Genbank Crustacea Malac.
EU169906	Hemigrapsus sanguineus	Hemigrapsus	Varunidae	Genbank Crustacea Malac.
EU169909	Hemigrapsus sanguineus	Hemigrapsus	Varunidae	Genbank Crustacea Malac.
EU169912	Hemigrapsus sanguineus	Hemigrapsus	Varunidae	Genbank Crustacea Malac.
EU169915	Hemigrapsus sanguineus	Hemigrapsus	Varunidae	Genbank Crustacea Malac.
EU169919	Hemigrapsus sanguineus	Hemigrapsus	Varunidae	Genbank Crustacea Malac.
EU169920	Hemigrapsus sanguineus	Hemigrapsus	Varunidae	Genbank Crustacea Malac.
EU169921	Hemigrapsus sanguineus	Hemigrapsus	Varunidae	Genbank Crustacea Malac.
EU169922	Hemigrapsus sanguineus	Hemigrapsus	Varunidae	Genbank Crustacea Malac.
AF317340	Hemigrapsus sanguineus	Hemigrapsus	Varunidae	Genbank Crustacea Malac.
FJ518783	Hemigrapsus sexdentatus	Hemigrapsus	Varunidae	Genbank Crustacea Malac.
JSDAz88	Herbstia condyliata	Herbstia	Majidae	This study
JSDAz87	Herbstia condyliata	Herbstia	Majidae	This study
EU682845	Herbstia condyliata	Herbstia	Majidae	Genbank Crustacea Malac.
EU682829	Heterocrypta occidentalis	Heterocrypta	Parthenopidae	Genbank Crustacea Malac.
AB290651	Himalayapotamon atkinsonianum	Himalayapotamon	Potamidae	Genbank Crustacea Malac.
AY701193	Hobbseus valleculus	Hobbseus	Cambaridae	Genbank Crustacea Malac.
FJ155383	Homalaspis plana	Homalaspis	Platyxanthidae	Genbank Crustacea Malac.
GSL31-16	Homarus americanus	Homarus	Nephropidae	Crustaceans of the St. Lawrence Gulf
GSL31-12	Homarus americanus	Homarus	Nephropidae	Crustaceans of the St. Lawrence Gulf
GSL31-11	Homarus americanus	Homarus	Nephropidae	Crustaceans of the St. Lawrence Gulf
HA02MD0106	Homarus americanus	Homarus	Nephropidae	Crustaceans of the St. Lawrence Gulf
HA01MD0106	Homarus americanus	Homarus	Nephropidae	Crustaceans of the St. Lawrence Gulf
FJ174944	Homarus americanus	Homarus	Nephropidae	Genbank Crustacea Malac.
EU186145	Homarus gammarus	Homarus	Nephropidae	Genbank Crustacea Malac.
JSDPXM34-01	Homola barbata	Homola	Homolidae	This study
MSM01-03-242_95	Homola barbata	Homola	Homolidae	This study
AY803578	Hydrothelphusa agilis	Hydrothelphusa	Potamonautidae	Genbank Crustacea Malac.
AY803579	Hydrothelphusa goudoti	Hydrothelphusa	Potamonautidae	Genbank Crustacea Malac.
AY803580	Hydrothelphusa madagascariensis	Hydrothelphusa	Potamonautidae	Genbank Crustacea Malac.
FC-TEC11A	Hymenodora frontalis	Hymenodora	Oplophoridae	Decapods of Pacific and Atlantic
JSDPX42(05)-06	Hymenopenaeus debilis	Hymenopenaeus	Solenoceridae	This study
JSDPX42(05)-05	Hymenopenaeus debilis	Hymenopenaeus	Solenoceridae	This study
JSDPX42(05)-04	Hymenopenaeus debilis	Hymenopenaeus	Solenoceridae	This study
JSDPX40-01	Hymenopenaeus debilis	Hymenopenaeus	Solenoceridae	This study
JSDPX39-02	Hymenopenaeus debilis	Hymenopenaeus	Solenoceridae	This study
JSDPX39-01	Hymenopenaeus debilis	Hymenopenaeus	Solenoceridae	This study
FJ812285	Hymenosoma depressum	Hymenosoma	Hymenosomatidae	Genbank Crustacea Malac.
EF198478	Hymenosoma geometricum	Hymenosoma	Hymenosomatidae	Genbank Crustacea Malac.
EF198479	Hymenosoma geometricum	Hymenosoma	Hymenosomatidae	Genbank Crustacea Malac.
EF198480	Hymenosoma geometricum	Hymenosoma	Hymenosomatidae	Genbank Crustacea Malac.
EF198481	Hymenosoma geometricum	Hymenosoma	Hymenosomatidae	Genbank Crustacea Malac.
EF198482	Hymenosoma geometricum	Hymenosoma	Hymenosomatidae	Genbank Crustacea Malac.
FJ812291	Hymenosoma hodgkini	Hymenosoma	Hymenosomatidae	Genbank Crustacea Malac.
JSDUK46	Inachus dorsettensis	Inachus	Inachidae	This study
FCFOPC045-12	Inachus dorsettensis	Inachus	Inachidae	This study
FCFOPC045-10	Inachus dorsettensis	Inachus	Inachidae	This study
FCDOPB077-06	Inachus dorsettensis	Inachus	Inachidae	This study
FCDOPB074-03	Inachus dorsettensis	Inachus	Inachidae	This study
FCDOPB074-02	Inachus dorsettensis	Inachus	Inachidae	This study
FCDOPB074-01	Inachus dorsettensis	Inachus	Inachidae	This study
FCFOP42-22	Inachus dorsettensis	Inachus	Inachidae	This study
FCFOP42-20	Inachus dorsettensis	Inachus	Inachidae	This study
FCFOP42-19	Inachus dorsettensis	Inachus	Inachidae	This study
FCFOPC057-06	Inachus leptochirus	Inachus	Inachidae	This study
FJ174951	Jasus edwardsii	Jasus	Palinuridae	Genbank Crustacea Malac.
AF339473	Jasus edwardsii	Jasus	Palinuridae	Genbank Crustacea Malac.
FJ174952	Jasus verreauxi	Jasus	Palinuridae	Genbank Crustacea Malac.
AF192883	Jasus verreauxi	Jasus	Palinuridae	Genbank Crustacea Malac.
JSDPX23-04	Jaxea nocturna	Jaxea	Laomediidae	This study
AB290634	Johora gapensis	Johora	Potamidae	Genbank Crustacea Malac.
AB290635	Johora grallator	Johora	Potamidae	Genbank Crustacea Malac.
AB290637	Johora intermedia	Johora	Potamidae	Genbank Crustacea Malac.
AB290638	Johora johorensis	Johora	Potamidae	Genbank Crustacea Malac.
AB290639	Johora murphyi	Johora	Potamidae	Genbank Crustacea Malac.
AB290641	Johora singaporensis	Johora	Potamidae	Genbank Crustacea Malac.
AB290642	Johora tahanensis	Johora	Potamidae	Genbank Crustacea Malac.
AB290643	Johora thoi	Johora	Potamidae	Genbank Crustacea Malac.
JSDPX44-08	Latreillia elegans	Latreillia	Latreilliidae	This study
JSDPX41-01	Latreillia elegans	Latreillia	Latreilliidae	This study
JSDMe18	Latreillia elegans	Latreillia	Latreilliidae	This study
FCFOPC049-04	Latreillia elegans	Latreillia	Latreilliidae	This study
TE-004T141-160-02	Lebbeus groenlandicus	Lebbeus	Hippolytidae	Crustaceans of the St. Lawrence Gulf
FC-SPE26A	Lebbeus groenlandicus	Lebbeus	Hippolytidae	Decapods of Pacific and Atlantic
FC-SPE26B	Lebbeus groenlandicus	Lebbeus	Hippolytidae	Decapods of Pacific and Atlantic
TE-004T181-200-02	Lebbeus polaris	Lebbeus	Hippolytidae	Crustaceans of the St. Lawrence Gulf
LP01CN0406	Lebbeus polaris	Lebbeus	Hippolytidae	Crustaceans of the St. Lawrence Gulf
AY351055	Leiogalathea laevirostris	Leiogalathea	Galatheidae	Genbank Crustacea Malac.
FJ812292	Leptomithrax sternocostulatus	Leptomithrax	Majidae	Genbank Crustacea Malac.
EU682846	Libinia dubia	Libinia	Majidae	Genbank Crustacea Malac.
EU682847	Libinia dubia	Libinia	Majidae	Genbank Crustacea Malac.
EU682848	Libinia emarginata	Libinia	Majidae	Genbank Crustacea Malac.
EU682849	Libinia emarginata	Libinia	Majidae	Genbank Crustacea Malac.
JSDUK53	Liocarcinus depurator	Liocarcinus	Portunidae	This study
JSDUK52	Liocarcinus depurator	Liocarcinus	Portunidae	This study
JSDUK51	Liocarcinus depurator	Liocarcinus	Portunidae	This study
JSDMe02	Liocarcinus depurator	Liocarcinus	Portunidae	This study
JSDMe01	Liocarcinus depurator	Liocarcinus	Portunidae	This study
FJ174948	Liocarcinus depurator	Liocarcinus	Portunidae	Genbank Crustacea Malac.
DQ480363	Liocarcinus depurator	Liocarcinus	Portunidae	Genbank Crustacea Malac.
FCFOPC041-24	Liocarcinus depurator	Liocarcinus	Portunidae	This study
FCFOPC041-23	Liocarcinus depurator	Liocarcinus	Portunidae	This study
FCDOPB077-07	Liocarcinus depurator	Liocarcinus	Portunidae	This study
FJ174949	Liocarcinus maculatus	Liocarcinus	Portunidae	Genbank Crustacea Malac.
FC-VMD11B	Lithodes couesi	Lithodes	Lithodidae	Decapods of Pacific and Atlantic
FC-VMD11A	Lithodes couesi	Lithodes	Lithodidae	Decapods of Pacific and Atlantic
AB476813	Lithodes longispina	Lithodes	Lithodidae	Genbank Crustacea Malac.
AB476814	Lithodes longispina	Lithodes	Lithodidae	Genbank Crustacea Malac.
AB476815	Lithodes longispina	Lithodes	Lithodidae	Genbank Crustacea Malac.
AB476816	Lithodes longispina	Lithodes	Lithodidae	Genbank Crustacea Malac.
AB476817	Lithodes longispina	Lithodes	Lithodidae	Genbank Crustacea Malac.
GSL31-25	Lithodes maja	Lithodes	Lithodidae	Crustaceans of the St. Lawrence Gulf
GSL31-24	Lithodes maja	Lithodes	Lithodidae	Crustaceans of the St. Lawrence Gulf
TE-004T22-01	Lithodes maja	Lithodes	Lithodidae	Crustaceans of the St. Lawrence Gulf
TE-004T88-03	Lithodes maja	Lithodes	Lithodidae	Crustaceans of the St. Lawrence Gulf
TE-004T153-01	Lithodes maja	Lithodes	Lithodidae	Crustaceans of the St. Lawrence Gulf
TE-004-02	Lithodes maja	Lithodes	Lithodidae	Crustaceans of the St. Lawrence Gulf
TE-004-01	Lithodes maja	Lithodes	Lithodidae	Crustaceans of the St. Lawrence Gulf
AB375131	Lithodes nintokuae	Lithodes	Lithodidae	Genbank Crustacea Malac.
AB375133	Lithodes nintokuae	Lithodes	Lithodidae	Genbank Crustacea Malac.
AB375137	Lithodes nintokuae	Lithodes	Lithodidae	Genbank Crustacea Malac.
AB375138	Lithodes nintokuae	Lithodes	Lithodidae	Genbank Crustacea Malac.
AB375140	Lithodes nintokuae	Lithodes	Lithodidae	Genbank Crustacea Malac.
AB375145	Lithodes nintokuae	Lithodes	Lithodidae	Genbank Crustacea Malac.
AB375147	Lithodes nintokuae	Lithodes	Lithodidae	Genbank Crustacea Malac.
AB375149	Lithodes nintokuae	Lithodes	Lithodidae	Genbank Crustacea Malac.
AB375150	Lithodes nintokuae	Lithodes	Lithodidae	Genbank Crustacea Malac.
AB375156	Lithodes nintokuae	Lithodes	Lithodidae	Genbank Crustacea Malac.
EU517503	Litopenaeus stylirostris	Litopenaeus	Penaeidae	Genbank Crustacea Malac.
NC_012060	Litopenaeus stylirostris	Litopenaeus	Penaeidae	Genbank Crustacea Malac.
DQ534543	Litopenaeus vannamei	Litopenaeus	Penaeidae	Genbank Crustacea Malac.
FC-VMH38E	Lopholithodes foraminatus	Lopholithodes	Lithodidae	Decapods of Pacific and Atlantic
FC-VMH38D	Lopholithodes foraminatus	Lopholithodes	Lithodidae	Decapods of Pacific and Atlantic
FC-VMH38A	Lopholithodes foraminatus	Lopholithodes	Lithodidae	Decapods of Pacific and Atlantic
EU682850	Loxorhynchus crispatus	Loxorhynchus	Majidae	Genbank Crustacea Malac.
EU682851	Loxorhynchus crispatus	Loxorhynchus	Majidae	Genbank Crustacea Malac.
EU135868	Lysmata pederseni	Lysmata	Hippolytidae	Genbank Crustacea Malac.
EU135869	Lysmata pederseni	Lysmata	Hippolytidae	Genbank Crustacea Malac.
FM958058	Macrobrachium asperulum	Macrobrachium	Palaemonidae	Genbank Crustacea Malac.
FM958060	Macrobrachium callirrhoe	Macrobrachium	Palaemonidae	Genbank Crustacea Malac.
FM958062	Macrobrachium clymene	Macrobrachium	Palaemonidae	Genbank Crustacea Malac.
FM958063	Macrobrachium equidens	Macrobrachium	Palaemonidae	Genbank Crustacea Malac.
FM958064	Macrobrachium esculentum	Macrobrachium	Palaemonidae	Genbank Crustacea Malac.
EU005003	Macrobrachium faustinum	Macrobrachium	Palaemonidae	Genbank Crustacea Malac.
EU005007	Macrobrachium faustinum	Macrobrachium	Palaemonidae	Genbank Crustacea Malac.
EU005014	Macrobrachium faustinum	Macrobrachium	Palaemonidae	Genbank Crustacea Malac.
EU005015	Macrobrachium faustinum	Macrobrachium	Palaemonidae	Genbank Crustacea Malac.
EU005019	Macrobrachium faustinum	Macrobrachium	Palaemonidae	Genbank Crustacea Malac.
EU005023	Macrobrachium faustinum	Macrobrachium	Palaemonidae	Genbank Crustacea Malac.
EU005025	Macrobrachium faustinum	Macrobrachium	Palaemonidae	Genbank Crustacea Malac.
EU005029	Macrobrachium faustinum	Macrobrachium	Palaemonidae	Genbank Crustacea Malac.
EU005033	Macrobrachium faustinum	Macrobrachium	Palaemonidae	Genbank Crustacea Malac.
EU005034	Macrobrachium faustinum	Macrobrachium	Palaemonidae	Genbank Crustacea Malac.
FM958065	Macrobrachium fukienense	Macrobrachium	Palaemonidae	Genbank Crustacea Malac.
FM958066	Macrobrachium gracilirostre	Macrobrachium	Palaemonidae	Genbank Crustacea Malac.
FM958068	Macrobrachium hainanense	Macrobrachium	Palaemonidae	Genbank Crustacea Malac.
FM958069	Macrobrachium horstii	Macrobrachium	Palaemonidae	Genbank Crustacea Malac.
FM958070	Macrobrachium idae	Macrobrachium	Palaemonidae	Genbank Crustacea Malac.
FM958071	Macrobrachium jaroense	Macrobrachium	Palaemonidae	Genbank Crustacea Malac.
FM958081	Macrobrachium lanatum	Macrobrachium	Palaemonidae	Genbank Crustacea Malac.
FJ797435	Macrobrachium lanchesteri	Macrobrachium	Palaemonidae	Genbank Crustacea Malac.
NC_012217	Macrobrachium lanchesteri	Macrobrachium	Palaemonidae	Genbank Crustacea Malac.
FM958074	Macrobrachium malayanum	Macrobrachium	Palaemonidae	Genbank Crustacea Malac.
FM958075	Macrobrachium mammillodactylus	Macrobrachium	Palaemonidae	Genbank Crustacea Malac.
FM958076	Macrobrachium niphanae	Macrobrachium	Palaemonidae	Genbank Crustacea Malac.
FM958077	Macrobrachium nipponense	Macrobrachium	Palaemonidae	Genbank Crustacea Malac.
EF076647	Macrobrachium nipponense	Macrobrachium	Palaemonidae	Genbank Crustacea Malac.
EF076648	Macrobrachium nipponense	Macrobrachium	Palaemonidae	Genbank Crustacea Malac.
DQ990459	Macrobrachium nipponense	Macrobrachium	Palaemonidae	Genbank Crustacea Malac.
DQ859918	Macrobrachium nipponense	Macrobrachium	Palaemonidae	Genbank Crustacea Malac.
DQ859917	Macrobrachium nipponense	Macrobrachium	Palaemonidae	Genbank Crustacea Malac.
DQ859911	Macrobrachium nipponense	Macrobrachium	Palaemonidae	Genbank Crustacea Malac.
DQ859910	Macrobrachium nipponense	Macrobrachium	Palaemonidae	Genbank Crustacea Malac.
DQ859909	Macrobrachium nipponense	Macrobrachium	Palaemonidae	Genbank Crustacea Malac.
DQ859907	Macrobrachium nipponense	Macrobrachium	Palaemonidae	Genbank Crustacea Malac.
FM958087	Macrobrachium pinguis	Macrobrachium	Palaemonidae	Genbank Crustacea Malac.
FM958078	Macrobrachium placidum	Macrobrachium	Palaemonidae	Genbank Crustacea Malac.
FM958080	Macrobrachium saigonense	Macrobrachium	Palaemonidae	Genbank Crustacea Malac.
FM958083	Macrobrachium sintangense	Macrobrachium	Palaemonidae	Genbank Crustacea Malac.
FM958084	Macrobrachium trompii	Macrobrachium	Palaemonidae	Genbank Crustacea Malac.
JSDPX9-01	Macropipus tuberculatus	Macropipus	Portunidae	This study
JSDMe45	Macropipus tuberculatus	Macropipus	Portunidae	This study
JSDMe44	Macropipus tuberculatus	Macropipus	Portunidae	This study
JSDMe43	Macropipus tuberculatus	Macropipus	Portunidae	This study
JSDMe42	Macropipus tuberculatus	Macropipus	Portunidae	This study
JSDMe41	Macropipus tuberculatus	Macropipus	Portunidae	This study
JSDMe09	Macropipus tuberculatus	Macropipus	Portunidae	This study
FCFOPC045-07	Macropipus tuberculatus	Macropipus	Portunidae	This study
FCFOP42-23	Macropipus tuberculatus	Macropipus	Portunidae	This study
JSDUK110	Macropodia rostrata	Macropodia	Majidae	This study
JSDUK108	Macropodia rostrata	Macropodia	Majidae	This study
JSDUK107	Macropodia rostrata	Macropodia	Majidae	This study
JSDPXM32-01	Macropodia tenuirostris	Macropodia	Majidae	This study
JSDPXM06-03	Macropodia tenuirostris	Macropodia	Majidae	This study
JSDPX32-03	Macropodia tenuirostris	Macropodia	Majidae	This study
JSDMe27	Macropodia tenuirostris	Macropodia	Majidae	This study
JSDMe26	Macropodia tenuirostris	Macropodia	Majidae	This study
JSDMe25	Macropodia tenuirostris	Macropodia	Majidae	This study
FCFOPC045-09	Macropodia tenuirostris	Macropodia	Majidae	This study
AB478070	Macroregonia macrochira	Macroregonia	Oregoniidae	Genbank Crustacea Malac.
AB478071	Macroregonia macrochira	Macroregonia	Oregoniidae	Genbank Crustacea Malac.
AB478074	Macroregonia macrochira	Macroregonia	Oregoniidae	Genbank Crustacea Malac.
AB478046	Macroregonia macrochira	Macroregonia	Oregoniidae	Genbank Crustacea Malac.
AB478047	Macroregonia macrochira	Macroregonia	Oregoniidae	Genbank Crustacea Malac.
AB478048	Macroregonia macrochira	Macroregonia	Oregoniidae	Genbank Crustacea Malac.
AB478050	Macroregonia macrochira	Macroregonia	Oregoniidae	Genbank Crustacea Malac.
AB478051	Macroregonia macrochira	Macroregonia	Oregoniidae	Genbank Crustacea Malac.
AB478061	Macroregonia macrochira	Macroregonia	Oregoniidae	Genbank Crustacea Malac.
AB478065	Macroregonia macrochira	Macroregonia	Oregoniidae	Genbank Crustacea Malac.
JSDAz202	Maja brachydactyla	Maja	Majidae	This study
EU000811	Maja brachydactyla	Maja	Majidae	Genbank Crustacea Malac.
EU000815	Maja brachydactyla	Maja	Majidae	Genbank Crustacea Malac.
EU000816	Maja brachydactyla	Maja	Majidae	Genbank Crustacea Malac.
EU000820	Maja brachydactyla	Maja	Majidae	Genbank Crustacea Malac.
EU000822	Maja brachydactyla	Maja	Majidae	Genbank Crustacea Malac.
EU000823	Maja brachydactyla	Maja	Majidae	Genbank Crustacea Malac.
EU000824	Maja brachydactyla	Maja	Majidae	Genbank Crustacea Malac.
EU000825	Maja brachydactyla	Maja	Majidae	Genbank Crustacea Malac.
EU000829	Maja brachydactyla	Maja	Majidae	Genbank Crustacea Malac.
EU000836	Maja crispata	Maja	Majidae	Genbank Crustacea Malac.
EU000837	Maja crispata	Maja	Majidae	Genbank Crustacea Malac.
EU000839	Maja crispata	Maja	Majidae	Genbank Crustacea Malac.
EU000841	Maja crispata	Maja	Majidae	Genbank Crustacea Malac.
EU000843	Maja crispata	Maja	Majidae	Genbank Crustacea Malac.
EU000844	Maja crispata	Maja	Majidae	Genbank Crustacea Malac.
EU000845	Maja crispata	Maja	Majidae	Genbank Crustacea Malac.
EU000847	Maja crispata	Maja	Majidae	Genbank Crustacea Malac.
EU000848	Maja crispata	Maja	Majidae	Genbank Crustacea Malac.
EU000849	Maja crispata	Maja	Majidae	Genbank Crustacea Malac.
JSDPXA21-01	Maja goltzianna	Maja	Majidae	This study
JSDPX18-01	Maja goltzianna	Maja	Majidae	This study
EU000832	Maja squinado	Maja	Majidae	Genbank Crustacea Malac.
EU000833	Maja squinado	Maja	Majidae	Genbank Crustacea Malac.
EU000834	Maja squinado	Maja	Majidae	Genbank Crustacea Malac.
EU000835	Maja squinado	Maja	Majidae	Genbank Crustacea Malac.
AY803582	Marojejy longimerus	Marojejy	Potamonautidae	Genbank Crustacea Malac.
NC_007010	Marsupenaeus japonicus	Marsupenaeus	Penaeidae	Genbank Crustacea Malac.
AY787755	Marsupenaeus japonicus	Marsupenaeus	Penaeidae	Genbank Crustacea Malac.
AP006346	Marsupenaeus japonicus	Marsupenaeus	Penaeidae	Genbank Crustacea Malac.
JSDMe81	Medorippe lanata	Medorippe	Dorippidae	This study
JSDMe13	Medorippe lanata	Medorippe	Dorippidae	This study
JSDMe12	Medorippe lanata	Medorippe	Dorippidae	This study
JSDPX23-03	Melicertus kerathurus	Melicertus	Penaeidae	This study
JSDPX23-01	Melicertus kerathurus	Melicertus	Penaeidae	This study
EF219289	Melicertus kerathurus	Melicertus	Penaeidae	Genbank Crustacea Malac.
EF219290	Melicertus kerathurus	Melicertus	Penaeidae	Genbank Crustacea Malac.
EF219291	Melicertus kerathurus	Melicertus	Penaeidae	Genbank Crustacea Malac.
EF219308	Melicertus kerathurus	Melicertus	Penaeidae	Genbank Crustacea Malac.
EF219309	Melicertus kerathurus	Melicertus	Penaeidae	Genbank Crustacea Malac.
EF219324	Melicertus kerathurus	Melicertus	Penaeidae	Genbank Crustacea Malac.
EF219326	Melicertus kerathurus	Melicertus	Penaeidae	Genbank Crustacea Malac.
EF219342	Melicertus kerathurus	Melicertus	Penaeidae	Genbank Crustacea Malac.
EU682857	Menaethius monoceros	Menaethius	Majidae	Genbank Crustacea Malac.
FJ155372	Metacarcinus edwardsii	Metacarcinus	Cancridae	Genbank Crustacea Malac.
FJ155373	Metacarcinus edwardsii	Metacarcinus	Cancridae	Genbank Crustacea Malac.
FJ155374	Metacarcinus edwardsii	Metacarcinus	Cancridae	Genbank Crustacea Malac.
EU186143	Metanephrops arafurensis	Metanephrops	Nephropidae	Genbank Crustacea Malac.
EU186141	Metanephrops boschmai	Metanephrops	Nephropidae	Genbank Crustacea Malac.
EU186137	Metanephrops formosanus	Metanephrops	Nephropidae	Genbank Crustacea Malac.
EU186134	Metanephrops mozambicus	Metanephrops	Nephropidae	Genbank Crustacea Malac.
EU186142	Metanephrops sibogae	Metanephrops	Nephropidae	Genbank Crustacea Malac.
EU186138	Metanephrops sinensis	Metanephrops	Nephropidae	Genbank Crustacea Malac.
EU682830	Metoporhaphis calcarata	Metoporhaphis	Inachidae	Genbank Crustacea Malac.
EU682844	Micippa thalia	Micippa	Mithracidae	Genbank Crustacea Malac.
EU682843	Microphrys bicornutus	Microphrys	Majidae	Genbank Crustacea Malac.
FJ693564	Minuca pugnax	Minuca	Ocypodidae	Genbank Crustacea Malac.
FJ693565	Minuca pugnax	Minuca	Ocypodidae	Genbank Crustacea Malac.
FJ693568	Minuca pugnax	Minuca	Ocypodidae	Genbank Crustacea Malac.
FJ693573	Minuca pugnax	Minuca	Ocypodidae	Genbank Crustacea Malac.
FJ693574	Minuca pugnax	Minuca	Ocypodidae	Genbank Crustacea Malac.
FJ693576	Minuca pugnax	Minuca	Ocypodidae	Genbank Crustacea Malac.
FJ693643	Minuca pugnax	Minuca	Ocypodidae	Genbank Crustacea Malac.
FJ693648	Minuca pugnax	Minuca	Ocypodidae	Genbank Crustacea Malac.
FJ693649	Minuca pugnax	Minuca	Ocypodidae	Genbank Crustacea Malac.
FJ693650	Minuca pugnax	Minuca	Ocypodidae	Genbank Crustacea Malac.
EU682841	Mithraculus sculptus	Mithraculus	Mithracidae	Genbank Crustacea Malac.
JSDPX24-02	Monodaeus couchii	Monodaeus	Xanthidae	This study
JSDPX24-01	Monodaeus couchii	Monodaeus	Xanthidae	This study
FCDPHM21Bx_110	Monodaeus couchii	Monodaeus	Xanthidae	This study
FCDPHMSM242_98	Monodaeus couchii	Monodaeus	Xanthidae	This study
FCDPH14-559B83	Monodaeus couchii	Monodaeus	Xanthidae	This study
FCDPH14-551D81	Monodaeus couchii	Monodaeus	Xanthidae	This study
FCDPH14-528Gr79	Monodaeus couchii	Monodaeus	Xanthidae	This study
FCDPH14-528Gr75	Monodaeus couchii	Monodaeus	Xanthidae	This study
FCDPH14-566Gr13	Monodaeus couchii	Monodaeus	Xanthidae	This study
FCDPH14-528Gr8	Monodaeus couchii	Monodaeus	Xanthidae	This study
AY800033	Munida acantha	Munida	Galatheidae	Genbank Crustacea Malac.
AY350928	Munida acantha	Munida	Galatheidae	Genbank Crustacea Malac.
AY350927	Munida acantha	Munida	Galatheidae	Genbank Crustacea Malac.
AY350926	Munida acantha	Munida	Galatheidae	Genbank Crustacea Malac.
AY350925	Munida acantha	Munida	Galatheidae	Genbank Crustacea Malac.
AY350936	Munida alonsoi	Munida	Galatheidae	Genbank Crustacea Malac.
AY350935	Munida alonsoi	Munida	Galatheidae	Genbank Crustacea Malac.
AY350934	Munida alonsoi	Munida	Galatheidae	Genbank Crustacea Malac.
AY350933	Munida alonsoi	Munida	Galatheidae	Genbank Crustacea Malac.
AY350932	Munida alonsoi	Munida	Galatheidae	Genbank Crustacea Malac.
AY350931	Munida alonsoi	Munida	Galatheidae	Genbank Crustacea Malac.
AY350930	Munida alonsoi	Munida	Galatheidae	Genbank Crustacea Malac.
AY350929	Munida alonsoi	Munida	Galatheidae	Genbank Crustacea Malac.
AY350938	Munida armilla	Munida	Galatheidae	Genbank Crustacea Malac.
AY350937	Munida armilla	Munida	Galatheidae	Genbank Crustacea Malac.
AY350939	Munida callista	Munida	Galatheidae	Genbank Crustacea Malac.
AY350942	Munida clinata	Munida	Galatheidae	Genbank Crustacea Malac.
AY350941	Munida clinata	Munida	Galatheidae	Genbank Crustacea Malac.
AY350940	Munida clinata	Munida	Galatheidae	Genbank Crustacea Malac.
AY350944	Munida compressa	Munida	Galatheidae	Genbank Crustacea Malac.
AY350943	Munida compressa	Munida	Galatheidae	Genbank Crustacea Malac.
AY350945	Munida congesta	Munida	Galatheidae	Genbank Crustacea Malac.
AY350950	Munida distiza	Munida	Galatheidae	Genbank Crustacea Malac.
AY350949	Munida distiza	Munida	Galatheidae	Genbank Crustacea Malac.
AY350948	Munida distiza	Munida	Galatheidae	Genbank Crustacea Malac.
AY350947	Munida distiza	Munida	Galatheidae	Genbank Crustacea Malac.
AY350946	Munida distiza	Munida	Galatheidae	Genbank Crustacea Malac.
AY350953	Munida eclepsis	Munida	Galatheidae	Genbank Crustacea Malac.
AY350952	Munida eclepsis	Munida	Galatheidae	Genbank Crustacea Malac.
AY350951	Munida eclepsis	Munida	Galatheidae	Genbank Crustacea Malac.
AY350958	Munida gordoae	Munida	Galatheidae	Genbank Crustacea Malac.
AY350957	Munida gordoae	Munida	Galatheidae	Genbank Crustacea Malac.
AY350956	Munida gordoae	Munida	Galatheidae	Genbank Crustacea Malac.
AY350955	Munida gordoae	Munida	Galatheidae	Genbank Crustacea Malac.
AY350954	Munida gordoae	Munida	Galatheidae	Genbank Crustacea Malac.
AY350962	Munida guttata	Munida	Galatheidae	Genbank Crustacea Malac.
AY350961	Munida guttata	Munida	Galatheidae	Genbank Crustacea Malac.
AY350960	Munida guttata	Munida	Galatheidae	Genbank Crustacea Malac.
AY350959	Munida guttata	Munida	Galatheidae	Genbank Crustacea Malac.
FCDPHM52_118	Munida intermedia	Munida	Galatheidae	This study
AY350971	Munida leagora	Munida	Galatheidae	Genbank Crustacea Malac.
AY350970	Munida leagora	Munida	Galatheidae	Genbank Crustacea Malac.
AY350969	Munida leagora	Munida	Galatheidae	Genbank Crustacea Malac.
AY350968	Munida leagora	Munida	Galatheidae	Genbank Crustacea Malac.
AY350967	Munida leagora	Munida	Galatheidae	Genbank Crustacea Malac.
AY350966	Munida leagora	Munida	Galatheidae	Genbank Crustacea Malac.
AY350965	Munida leagora	Munida	Galatheidae	Genbank Crustacea Malac.
AY350964	Munida leagora	Munida	Galatheidae	Genbank Crustacea Malac.
AY350963	Munida leagora	Munida	Galatheidae	Genbank Crustacea Malac.
AY350972	Munida lenticularis	Munida	Galatheidae	Genbank Crustacea Malac.
AY350973	Munida leptosyne	Munida	Galatheidae	Genbank Crustacea Malac.
AY350974	Munida leviantennata	Munida	Galatheidae	Genbank Crustacea Malac.
AY350975	Munida militaris	Munida	Galatheidae	Genbank Crustacea Malac.
AY350979	Munida notata	Munida	Galatheidae	Genbank Crustacea Malac.
AY350978	Munida notata	Munida	Galatheidae	Genbank Crustacea Malac.
AY350977	Munida notata	Munida	Galatheidae	Genbank Crustacea Malac.
AY350976	Munida notata	Munida	Galatheidae	Genbank Crustacea Malac.
AY350980	Munida ofella	Munida	Galatheidae	Genbank Crustacea Malac.
AY350984	Munida ommata	Munida	Galatheidae	Genbank Crustacea Malac.
AY350983	Munida ommata	Munida	Galatheidae	Genbank Crustacea Malac.
AY350982	Munida ommata	Munida	Galatheidae	Genbank Crustacea Malac.
AY350981	Munida ommata	Munida	Galatheidae	Genbank Crustacea Malac.
AY350985	Munida pagesi	Munida	Galatheidae	Genbank Crustacea Malac.
AY350986	Munida proto	Munida	Galatheidae	Genbank Crustacea Malac.
AY350991	Munida psamathe	Munida	Galatheidae	Genbank Crustacea Malac.
AY350990	Munida psamathe	Munida	Galatheidae	Genbank Crustacea Malac.
AY350989	Munida psamathe	Munida	Galatheidae	Genbank Crustacea Malac.
AY350988	Munida psamathe	Munida	Galatheidae	Genbank Crustacea Malac.
AY350987	Munida psamathe	Munida	Galatheidae	Genbank Crustacea Malac.
AY350992	Munida psylla	Munida	Galatheidae	Genbank Crustacea Malac.
FC-VSA6	Munida quadrispina	Munida	Galatheidae	Decapods of Pacific and Atlantic
FC-VSA141A	Munida quadrispina	Munida	Galatheidae	Decapods of Pacific and Atlantic
FC-VSA135A	Munida quadrispina	Munida	Galatheidae	Decapods of Pacific and Atlantic
AF283886	Munida rhodonia	Munida	Galatheidae	Genbank Crustacea Malac.
AF283885	Munida rhodonia	Munida	Galatheidae	Genbank Crustacea Malac.
AY350993	Munida rogeri	Munida	Galatheidae	Genbank Crustacea Malac.
AY350994	Munida rosula	Munida	Galatheidae	Genbank Crustacea Malac.
AF283887	Munida rubrodigitalis	Munida	Galatheidae	Genbank Crustacea Malac.
AY350995	Munida rufiantennulata	Munida	Galatheidae	Genbank Crustacea Malac.
FCDOPB084-04	Munida rugosa	Munida	Galatheidae	This study
JSDMe54	Munida rutllanti	Munida	Galatheidae	This study
JSDMe53	Munida rutllanti	Munida	Galatheidae	This study
FCFOPC045-05	Munida rutllanti	Munida	Galatheidae	This study
FCFOPC045-04	Munida rutllanti	Munida	Galatheidae	This study
FCFOPC045-03	Munida rutllanti	Munida	Galatheidae	This study
FCFOPC045-02	Munida rutllanti	Munida	Galatheidae	This study
FCFOPC045-01	Munida rutllanti	Munida	Galatheidae	This study
AY350997	Munida spilota	Munida	Galatheidae	Genbank Crustacea Malac.
AY350996	Munida spilota	Munida	Galatheidae	Genbank Crustacea Malac.
AY700177	Munida spinosa	Munida	Galatheidae	Genbank Crustacea Malac.
AY700178	Munida spinosa	Munida	Galatheidae	Genbank Crustacea Malac.
AY700179	Munida spinosa	Munida	Galatheidae	Genbank Crustacea Malac.
AY351001	Munida stia	Munida	Galatheidae	Genbank Crustacea Malac.
AY351000	Munida stia	Munida	Galatheidae	Genbank Crustacea Malac.
AY350999	Munida stia	Munida	Galatheidae	Genbank Crustacea Malac.
AY350998	Munida stia	Munida	Galatheidae	Genbank Crustacea Malac.
AY351008	Munida taenia	Munida	Galatheidae	Genbank Crustacea Malac.
AY351007	Munida taenia	Munida	Galatheidae	Genbank Crustacea Malac.
AY351006	Munida taenia	Munida	Galatheidae	Genbank Crustacea Malac.
AY351005	Munida taenia	Munida	Galatheidae	Genbank Crustacea Malac.
AY351004	Munida taenia	Munida	Galatheidae	Genbank Crustacea Malac.
AY351003	Munida taenia	Munida	Galatheidae	Genbank Crustacea Malac.
AY351002	Munida taenia	Munida	Galatheidae	Genbank Crustacea Malac.
DQ011204	Munida thoe	Munida	Galatheidae	Genbank Crustacea Malac.
DQ011200	Munida thoe	Munida	Galatheidae	Genbank Crustacea Malac.
DQ011198	Munida thoe	Munida	Galatheidae	Genbank Crustacea Malac.
DQ011191	Munida thoe	Munida	Galatheidae	Genbank Crustacea Malac.
AY800046	Munida thoe	Munida	Galatheidae	Genbank Crustacea Malac.
AY800043	Munida thoe	Munida	Galatheidae	Genbank Crustacea Malac.
AY800042	Munida thoe	Munida	Galatheidae	Genbank Crustacea Malac.
AY800041	Munida thoe	Munida	Galatheidae	Genbank Crustacea Malac.
AY800039	Munida thoe	Munida	Galatheidae	Genbank Crustacea Malac.
AY800034	Munida thoe	Munida	Galatheidae	Genbank Crustacea Malac.
AY351014	Munida tiresias	Munida	Galatheidae	Genbank Crustacea Malac.
AY351015	Munida tuberculata	Munida	Galatheidae	Genbank Crustacea Malac.
AY351017	Munida tyche	Munida	Galatheidae	Genbank Crustacea Malac.
AY351016	Munida tyche	Munida	Galatheidae	Genbank Crustacea Malac.
DQ011206	Munida zebra	Munida	Galatheidae	Genbank Crustacea Malac.
AY800056	Munida zebra	Munida	Galatheidae	Genbank Crustacea Malac.
AY800055	Munida zebra	Munida	Galatheidae	Genbank Crustacea Malac.
AY800053	Munida zebra	Munida	Galatheidae	Genbank Crustacea Malac.
AY800050	Munida zebra	Munida	Galatheidae	Genbank Crustacea Malac.
AY800049	Munida zebra	Munida	Galatheidae	Genbank Crustacea Malac.
AY800048	Munida zebra	Munida	Galatheidae	Genbank Crustacea Malac.
AY800047	Munida zebra	Munida	Galatheidae	Genbank Crustacea Malac.
AY351023	Munida zebra	Munida	Galatheidae	Genbank Crustacea Malac.
AY351021	Munida zebra	Munida	Galatheidae	Genbank Crustacea Malac.
DQ677691	Munidopsis aries	Munidopsis	Galatheidae	Genbank Crustacea Malac.
DQ677694	Munidopsis cascadia	Munidopsis	Galatheidae	Genbank Crustacea Malac.
TE-004T169-01	Munidopsis curvirostra	Munidopsis	Galatheidae	Crustaceans of the St. Lawrence Gulf
TE-004T88-02	Munidopsis curvirostra	Munidopsis	Galatheidae	Crustaceans of the St. Lawrence Gulf
MC01NFG106	Munidopsis curvirostra	Munidopsis	Galatheidae	Crustaceans of the St. Lawrence Gulf
DQ677706	Munidopsis kensmithi	Munidopsis	Galatheidae	Genbank Crustacea Malac.
DQ677709	Munidopsis kensmithi	Munidopsis	Galatheidae	Genbank Crustacea Malac.
EF157851	Munidopsis lauensis	Munidopsis	Galatheidae	Genbank Crustacea Malac.
EF157852	Munidopsis lauensis	Munidopsis	Galatheidae	Genbank Crustacea Malac.
EF157853	Munidopsis lauensis	Munidopsis	Galatheidae	Genbank Crustacea Malac.
EF157850	Munidopsis lauensis	Munidopsis	Galatheidae	Genbank Crustacea Malac.
DQ860146	Munidopsis polymorpha	Munidopsis	Galatheidae	Genbank Crustacea Malac.
FC-VSB12A	Munidopsis quadrata	Munidopsis	Galatheidae	Decapods of Pacific and Atlantic
DQ677697	Munidopsis recta	Munidopsis	Galatheidae	Genbank Crustacea Malac.
DQ677698	Munidopsis recta	Munidopsis	Galatheidae	Genbank Crustacea Malac.
DQ677699	Munidopsis recta	Munidopsis	Galatheidae	Genbank Crustacea Malac.
DQ677700	Munidopsis recta	Munidopsis	Galatheidae	Genbank Crustacea Malac.
DQ677701	Munidopsis recta	Munidopsis	Galatheidae	Genbank Crustacea Malac.
DQ677702	Munidopsis recta	Munidopsis	Galatheidae	Genbank Crustacea Malac.
DQ677695	Munidopsis recta	Munidopsis	Galatheidae	Genbank Crustacea Malac.
DQ677696	Munidopsis recta	Munidopsis	Galatheidae	Genbank Crustacea Malac.
DQ677703	Munidopsis scotti	Munidopsis	Galatheidae	Genbank Crustacea Malac.
DQ677704	Munidopsis scotti	Munidopsis	Galatheidae	Genbank Crustacea Malac.
DQ677705	Munidopsis scotti	Munidopsis	Galatheidae	Genbank Crustacea Malac.
DQ677683	Munidopsis segonzaci	Munidopsis	Galatheidae	Genbank Crustacea Malac.
DQ677673	Munidopsis tiburon	Munidopsis	Galatheidae	Genbank Crustacea Malac.
DQ677675	Munidopsis vrijenhoeki	Munidopsis	Galatheidae	Genbank Crustacea Malac.
AB265249	Nanhaipotamon pingyuanense	Nanhaipotamon	Potamidae	Genbank Crustacea Malac.
JSDPXP1-01	Necora puber	Necora	Portunidae	This study
FJ755621	Necora puber	Necora	Portunidae	Genbank Crustacea Malac.
FJ755628	Necora puber	Necora	Portunidae	Genbank Crustacea Malac.
FJ755629	Necora puber	Necora	Portunidae	Genbank Crustacea Malac.
FJ755630	Necora puber	Necora	Portunidae	Genbank Crustacea Malac.
FJ755631	Necora puber	Necora	Portunidae	Genbank Crustacea Malac.
FJ755633	Necora puber	Necora	Portunidae	Genbank Crustacea Malac.
FJ755635	Necora puber	Necora	Portunidae	Genbank Crustacea Malac.
FJ755638	Necora puber	Necora	Portunidae	Genbank Crustacea Malac.
DQ480362	Necora puber	Necora	Portunidae	Genbank Crustacea Malac.
AB300183	Neocaridina denticulata	Neocaridina	Atyidae	Genbank Crustacea Malac.
AB300184	Neocaridina denticulata	Neocaridina	Atyidae	Genbank Crustacea Malac.
AB300185	Neocaridina denticulata	Neocaridina	Atyidae	Genbank Crustacea Malac.
AB300186	Neocaridina denticulata	Neocaridina	Atyidae	Genbank Crustacea Malac.
AB300187	Neocaridina denticulata	Neocaridina	Atyidae	Genbank Crustacea Malac.
AB300180	Neocaridina ketagalan	Neocaridina	Atyidae	Genbank Crustacea Malac.
AB300181	Neocaridina ketagalan	Neocaridina	Atyidae	Genbank Crustacea Malac.
AB300182	Neocaridina ketagalan	Neocaridina	Atyidae	Genbank Crustacea Malac.
AB300177	Neocaridina saccam	Neocaridina	Atyidae	Genbank Crustacea Malac.
AB300178	Neocaridina saccam	Neocaridina	Atyidae	Genbank Crustacea Malac.
AB300179	Neocaridina saccam	Neocaridina	Atyidae	Genbank Crustacea Malac.
FJ812284	Neohymenicus pubescens	Neohymenicus	Hymenosomatidae	Genbank Crustacea Malac.
JSDUKdeep_03	Neolithodes grimaldii	Neolithodes	Lithodidae	This study
JSDUKdeep_02	Neolithodes grimaldii	Neolithodes	Lithodidae	This study
JSDUKdeep_01	Neolithodes grimaldii	Neolithodes	Lithodidae	This study
EF198477	Neorhynchoplax bovis	Neorhynchoplax	Hymenosomatidae	Genbank Crustacea Malac.
FJ174945	Nephrops norvegicus	Nephrops	Nephropidae	Genbank Crustacea Malac.
FCFOPC041-09	Nephrops norvegicus	Nephrops	Nephropidae	This study
FCFOPC041-08	Nephrops norvegicus	Nephrops	Nephropidae	This study
FCFOPC041-07	Nephrops norvegicus	Nephrops	Nephropidae	This study
FCFOPC041-06	Nephrops norvegicus	Nephrops	Nephropidae	This study
FCDOPB090-04	Nephrops norvegicus	Nephrops	Nephropidae	This study
FCDOPB090-03	Nephrops norvegicus	Nephrops	Nephropidae	This study
FCDOPB090-02	Nephrops norvegicus	Nephrops	Nephropidae	This study
JSDUKdeep_20	Nephropsis atlantica	Nephropsis	Nephropidae	This study
JSDUKdeep_19	Nephropsis atlantica	Nephropsis	Nephropidae	This study
JSDUKdeep_18	Nephropsis atlantica	Nephropsis	Nephropidae	This study
AY351058	Onconida alaini	Onconida	Galatheidae	Genbank Crustacea Malac.
AY351057	Onconida alaini	Onconida	Galatheidae	Genbank Crustacea Malac.
AY351056	Onconida alaini	Onconida	Galatheidae	Genbank Crustacea Malac.
AY351060	Onconida tropis	Onconida	Galatheidae	Genbank Crustacea Malac.
AY351059	Onconida tropis	Onconida	Galatheidae	Genbank Crustacea Malac.
DQ328819	Opaepele loihi	Opaepele	Bresiliidae	Genbank Crustacea Malac.
DQ328820	Opaepele loihi	Opaepele	Bresiliidae	Genbank Crustacea Malac.
DQ328824	Opaepele loihi	Opaepele	Bresiliidae	Genbank Crustacea Malac.
DQ328825	Opaepele loihi	Opaepele	Bresiliidae	Genbank Crustacea Malac.
DQ328826	Opaepele loihi	Opaepele	Bresiliidae	Genbank Crustacea Malac.
DQ328829	Opaepele loihi	Opaepele	Bresiliidae	Genbank Crustacea Malac.
DQ328830	Opaepele loihi	Opaepele	Bresiliidae	Genbank Crustacea Malac.
DQ328834	Opaepele loihi	Opaepele	Bresiliidae	Genbank Crustacea Malac.
DQ328836	Opaepele loihi	Opaepele	Bresiliidae	Genbank Crustacea Malac.
DQ328837	Opaepele loihi	Opaepele	Bresiliidae	Genbank Crustacea Malac.
JSDPX41-05	Oplophorus spinosus	Oplophorus	Oplophoridae	This study
JSDPX41-04	Oplophorus spinosus	Oplophorus	Oplophoridae	This study
JSDPX41-03	Oplophorus spinosus	Oplophorus	Oplophoridae	This study
JSDPX41-02	Oplophorus spinosus	Oplophorus	Oplophoridae	This study
FCFOPC052-15	Oplophorus spinosus	Oplophorus	Oplophoridae	This study
FC-DPD01	Orconectes immunis	Orconectes	Cambaridae	Decapods of Pacific and Atlantic
FC-OLIM64	Orconectes limosus	Orconectes	Cambaridae	Decapods of Pacific and Atlantic
EU682836	Oregonia gracilis	Oregonia	Majidae	Genbank Crustacea Malac.
FC-VAF42C	Paguristes turgidus	Paguristes	Diogenidae	Decapods of Pacific and Atlantic
FC-VAF42B	Paguristes turgidus	Paguristes	Diogenidae	Decapods of Pacific and Atlantic
FC-VAF19A	Paguristes turgidus	Paguristes	Diogenidae	Decapods of Pacific and Atlantic
L215AR1-03	Pagurus acadianus	Pagurus	Paguridae	Crustaceans of the St. Lawrence Gulf
BSM07T1-31	Pagurus acadianus	Pagurus	Paguridae	Crustaceans of the St. Lawrence Gulf
PA02MD0306	Pagurus acadianus	Pagurus	Paguridae	Crustaceans of the St. Lawrence Gulf
PA01MD0306	Pagurus acadianus	Pagurus	Paguridae	Crustaceans of the St. Lawrence Gulf
AF483156	Pagurus acadianus	Pagurus	Paguridae	Genbank Crustacea Malac.
FCFOPC054-06	Pagurus alatus	Pagurus	Paguridae	This study
FCFOPC052-11	Pagurus alatus	Pagurus	Paguridae	This study
FCFOPC043-01	Pagurus alatus	Pagurus	Paguridae	This study
BSM07T3-03	Pagurus arcuatus	Pagurus	Paguridae	Crustaceans of the St. Lawrence Gulf
BSM07T3-02	Pagurus arcuatus	Pagurus	Paguridae	Crustaceans of the St. Lawrence Gulf
BSM07T3-01	Pagurus arcuatus	Pagurus	Paguridae	Crustaceans of the St. Lawrence Gulf
AF483159	Pagurus armatus	Pagurus	Paguridae	Genbank Crustacea Malac.
JSDUK154	Pagurus bernhardus	Pagurus	Paguridae	This study
JSDUK153	Pagurus bernhardus	Pagurus	Paguridae	This study
JSDUK152	Pagurus bernhardus	Pagurus	Paguridae	This study
JSDUK151	Pagurus bernhardus	Pagurus	Paguridae	This study
JSDUK150	Pagurus bernhardus	Pagurus	Paguridae	This study
JSDUK149	Pagurus bernhardus	Pagurus	Paguridae	This study
JSDUK146	Pagurus bernhardus	Pagurus	Paguridae	This study
FCDOPB089-05	Pagurus bernhardus	Pagurus	Paguridae	This study
JSDAz197	Pagurus cuanensis	Pagurus	Paguridae	This study
JSDAz65	Pagurus cuanensis	Pagurus	Paguridae	This study
JSDMe05	Pagurus excavatus	Pagurus	Paguridae	This study
JSDMe04	Pagurus excavatus	Pagurus	Paguridae	This study
JSDMe03	Pagurus excavatus	Pagurus	Paguridae	This study
FCFOP42-13	Pagurus excavatus	Pagurus	Paguridae	This study
FCFOP42-12	Pagurus excavatus	Pagurus	Paguridae	This study
FCFOP42-11	Pagurus excavatus	Pagurus	Paguridae	This study
L209AR1-01	Pagurus longicarpus	Pagurus	Paguridae	Crustaceans of the St. Lawrence Gulf
L210AR4-04	Pagurus longicarpus	Pagurus	Paguridae	Crustaceans of the St. Lawrence Gulf
L228AR1-01	Pagurus longicarpus	Pagurus	Paguridae	Crustaceans of the St. Lawrence Gulf
L154AR1-08	Pagurus longicarpus	Pagurus	Paguridae	Crustaceans of the St. Lawrence Gulf
L183AR1-03	Pagurus longicarpus	Pagurus	Paguridae	Crustaceans of the St. Lawrence Gulf
L183AR1-02	Pagurus longicarpus	Pagurus	Paguridae	Crustaceans of the St. Lawrence Gulf
L190AR1-02	Pagurus longicarpus	Pagurus	Paguridae	Crustaceans of the St. Lawrence Gulf
L190AR1-01	Pagurus longicarpus	Pagurus	Paguridae	Crustaceans of the St. Lawrence Gulf
AF483158	Pagurus ochotensis	Pagurus	Paguridae	Genbank Crustacea Malac.
JSDUK159	Pagurus prideauxi	Pagurus	Paguridae	This study
JSDUK147	Pagurus prideauxi	Pagurus	Paguridae	This study
JSDN11	Pagurus prideauxi	Pagurus	Paguridae	This study
JSDN09	Pagurus prideauxi	Pagurus	Paguridae	This study
FCDOPB074-06	Pagurus prideauxi	Pagurus	Paguridae	This study
FCDOPB071-12	Pagurus prideauxi	Pagurus	Paguridae	This study
FCDOPB071-10	Pagurus prideauxi	Pagurus	Paguridae	This study
FCDOPB071-8	Pagurus prideauxi	Pagurus	Paguridae	This study
FCFOP42-18	Pagurus prideauxi	Pagurus	Paguridae	This study
FCFOP42-14	Pagurus prideauxi	Pagurus	Paguridae	This study
GSL31-06	Pagurus pubescens	Pagurus	Paguridae	Crustaceans of the St. Lawrence Gulf
GSL31-05	Pagurus pubescens	Pagurus	Paguridae	Crustaceans of the St. Lawrence Gulf
GSL31-04	Pagurus pubescens	Pagurus	Paguridae	Crustaceans of the St. Lawrence Gulf
JSDSv02	Pagurus pubescens	Pagurus	Paguridae	This study
JSDSv01	Pagurus pubescens	Pagurus	Paguridae	This study
JSDN23	Pagurus pubescens	Pagurus	Paguridae	This study
JSDN22	Pagurus pubescens	Pagurus	Paguridae	This study
JSDN15	Pagurus pubescens	Pagurus	Paguridae	This study
JSDN14	Pagurus pubescens	Pagurus	Paguridae	This study
JSDN05	Pagurus pubescens	Pagurus	Paguridae	This study
FM958086	Palaemon debilis	Palaemon	Palaemonidae	Genbank Crustacea Malac.
AJ640124	Palaemon longirostris	Palaemon	Palaemonidae	Genbank Crustacea Malac.
AJ640123	Palaemon longirostris	Palaemon	Palaemonidae	Genbank Crustacea Malac.
AJ640122	Palaemon longirostris	Palaemon	Palaemonidae	Genbank Crustacea Malac.
AJ640121	Palaemon longirostris	Palaemon	Palaemonidae	Genbank Crustacea Malac.
AJ640120	Palaemon longirostris	Palaemon	Palaemonidae	Genbank Crustacea Malac.
AJ640119	Palaemon longirostris	Palaemon	Palaemonidae	Genbank Crustacea Malac.
AJ640118	Palaemon longirostris	Palaemon	Palaemonidae	Genbank Crustacea Malac.
AJ640117	Palaemon longirostris	Palaemon	Palaemonidae	Genbank Crustacea Malac.
AJ640116	Palaemon longirostris	Palaemon	Palaemonidae	Genbank Crustacea Malac.
AJ640115	Palaemon longirostris	Palaemon	Palaemonidae	Genbank Crustacea Malac.
JSDUK167	Palaemon serratus	Palaemon	Palaemonidae	This study
JSDUK166	Palaemon serratus	Palaemon	Palaemonidae	This study
JSDUK165	Palaemon serratus	Palaemon	Palaemonidae	This study
FCDOPB088-14	Palaemon serratus	Palaemon	Palaemonidae	This study
FCDOPB088-13	Palaemon serratus	Palaemon	Palaemonidae	This study
L169AR3-03	Palaemonetes vulgaris	Palaemonetes	Palaemonidae	Crustaceans of the St. Lawrence Gulf
L169AR3-02	Palaemonetes vulgaris	Palaemonetes	Palaemonidae	Crustaceans of the St. Lawrence Gulf
L169AR3-01	Palaemonetes vulgaris	Palaemonetes	Palaemonidae	Crustaceans of the St. Lawrence Gulf
L72AR1-09	Palaemonetes vulgaris	Palaemonetes	Palaemonidae	Crustaceans of the St. Lawrence Gulf
L72AR1-07	Palaemonetes vulgaris	Palaemonetes	Palaemonidae	Crustaceans of the St. Lawrence Gulf
L72AR1-02	Palaemonetes vulgaris	Palaemonetes	Palaemonidae	Crustaceans of the St. Lawrence Gulf
FJ174955	Palibythus magnificus	Palibythus	Synaxidae	Genbank Crustacea Malac.
FJ174960	Palinurus barbarae	Palinurus	Palinuridae	Genbank Crustacea Malac.
FJ174959	Palinurus charlestoni	Palinurus	Palinuridae	Genbank Crustacea Malac.
FJ174958	Palinurus delagoae	Palinurus	Palinuridae	Genbank Crustacea Malac.
JSDAz229	Palinurus elephas	Palinurus	Palinuridae	This study
JSDAz228	Palinurus elephas	Palinurus	Palinuridae	This study
FJ174956	Palinurus elephas	Palinurus	Palinuridae	Genbank Crustacea Malac.
AJ889577	Palinurus elephas	Palinurus	Palinuridae	Genbank Crustacea Malac.
FJ174961	Palinurus gilchristi	Palinurus	Palinuridae	Genbank Crustacea Malac.
FJ174957	Palinurus mauritanicus	Palinurus	Palinuridae	Genbank Crustacea Malac.
AJ889578	Palinurus mauritanicus	Palinurus	Palinuridae	Genbank Crustacea Malac.
AB290213	Pandalopsis coccinata	Pandalopsis	Pandalidae	Genbank Crustacea Malac.
FC-SEE13E	Pandalopsis dispar	Pandalopsis	Pandalidae	Decapods of Pacific and Atlantic
FC-SEE13C	Pandalopsis dispar	Pandalopsis	Pandalidae	Decapods of Pacific and Atlantic
FC-SEE13B	Pandalopsis dispar	Pandalopsis	Pandalidae	Decapods of Pacific and Atlantic
TE005-T164-01	Pandalus borealis	Pandalus	Pandalidae	Crustaceans of the St. Lawrence Gulf
TE005-T187-01	Pandalus borealis	Pandalus	Pandalidae	Crustaceans of the St. Lawrence Gulf
PB02CN0406	Pandalus borealis	Pandalus	Pandalidae	Crustaceans of the St. Lawrence Gulf
PB01CN0406	Pandalus borealis	Pandalus	Pandalidae	Crustaceans of the St. Lawrence Gulf
FC-SCF201C	Pandalus danae	Pandalus	Pandalidae	Decapods of Pacific and Atlantic
FC-SCF201B	Pandalus danae	Pandalus	Pandalidae	Decapods of Pacific and Atlantic
FC-SCF201A	Pandalus danae	Pandalus	Pandalidae	Decapods of Pacific and Atlantic
FC-SCF26	Pandalus danae	Pandalus	Pandalidae	Decapods of Pacific and Atlantic
AB211294	Pandalus eous	Pandalus	Pandalidae	Genbank Crustacea Malac.
FC-SCH2	Pandalus goniurus	Pandalus	Pandalidae	Decapods of Pacific and Atlantic
AB211295	Pandalus hypsinotus	Pandalus	Pandalidae	Genbank Crustacea Malac.
FC-SCJ2	Pandalus hypsinotus	Pandalus	Pandalidae	Decapods of Pacific and Atlantic
FC-SCJ	Pandalus hypsinotus	Pandalus	Pandalidae	Decapods of Pacific and Atlantic
FC-SCJ 23	Pandalus hypsinotus	Pandalus	Pandalidae	Decapods of Pacific and Atlantic
FC-SDB1A	Pandalus jordani	Pandalus	Pandalidae	Decapods of Pacific and Atlantic
FC-SDB16A	Pandalus jordani	Pandalus	Pandalidae	Decapods of Pacific and Atlantic
FC-SDB122B	Pandalus jordani	Pandalus	Pandalidae	Decapods of Pacific and Atlantic
FC-SDB122	Pandalus jordani	Pandalus	Pandalidae	Decapods of Pacific and Atlantic
TE-004T141-160-03	Pandalus montagui	Pandalus	Pandalidae	Crustaceans of the St. Lawrence Gulf
TE-004T1-20-11	Pandalus montagui	Pandalus	Pandalidae	Crustaceans of the St. Lawrence Gulf
TE-004T1-20-06	Pandalus montagui	Pandalus	Pandalidae	Crustaceans of the St. Lawrence Gulf
TE-004T1-20-03	Pandalus montagui	Pandalus	Pandalidae	Crustaceans of the St. Lawrence Gulf
TE-004T1-20-02	Pandalus montagui	Pandalus	Pandalidae	Crustaceans of the St. Lawrence Gulf
GSL31-52	Pandalus montagui	Pandalus	Pandalidae	Crustaceans of the St. Lawrence Gulf
GSL31-13	Pandalus montagui	Pandalus	Pandalidae	Crustaceans of the St. Lawrence Gulf
PM02CN0406	Pandalus montagui	Pandalus	Pandalidae	Crustaceans of the St. Lawrence Gulf
PM01CN0406	Pandalus montagui	Pandalus	Pandalidae	Crustaceans of the St. Lawrence Gulf
JSDUK171	Pandalus montagui	Pandalus	Pandalidae	This study
FC-SDD8	Pandalus mortagui tridens	Pandalus	Pandalidae	Decapods of Pacific and Atlantic
FC-SDD39B	Pandalus mortagui tridens	Pandalus	Pandalidae	Decapods of Pacific and Atlantic
FC-SDD39A	Pandalus mortagui tridens	Pandalus	Pandalidae	Decapods of Pacific and Atlantic
FC-SDF12B	Pandalus platyceros	Pandalus	Pandalidae	Decapods of Pacific and Atlantic
FC-SDF6A	Pandalus platyceros	Pandalus	Pandalidae	Decapods of Pacific and Atlantic
FC-SDH172	Pandalus stenolepis	Pandalus	Pandalidae	Decapods of Pacific and Atlantic
FC-SDH165	Pandalus stenolepis	Pandalus	Pandalidae	Decapods of Pacific and Atlantic
FJ174969	Panulirus argus	Panulirus	Palinuridae	Genbank Crustacea Malac.
AF339452	Panulirus argus	Panulirus	Palinuridae	Genbank Crustacea Malac.
AF339453	Panulirus cygnus	Panulirus	Palinuridae	Genbank Crustacea Malac.
AF339454	Panulirus echinatus	Panulirus	Palinuridae	Genbank Crustacea Malac.
AF339455	Panulirus gracilis	Panulirus	Palinuridae	Genbank Crustacea Malac.
AF339456	Panulirus guttatus	Panulirus	Palinuridae	Genbank Crustacea Malac.
FJ174963	Panulirus homarus	Panulirus	Palinuridae	Genbank Crustacea Malac.
FJ174964	Panulirus inflatus	Panulirus	Palinuridae	Genbank Crustacea Malac.
AF339459	Panulirus inflatus	Panulirus	Palinuridae	Genbank Crustacea Malac.
FJ174968	Panulirus japonicus	Panulirus	Palinuridae	Genbank Crustacea Malac.
NC_004251	Panulirus japonicus	Panulirus	Palinuridae	Genbank Crustacea Malac.
AB071201	Panulirus japonicus	Panulirus	Palinuridae	Genbank Crustacea Malac.
AF339462	Panulirus laevicauda	Panulirus	Palinuridae	Genbank Crustacea Malac.
AF339465	Panulirus marginatus	Panulirus	Palinuridae	Genbank Crustacea Malac.
AF339466	Panulirus pascuensis	Panulirus	Palinuridae	Genbank Crustacea Malac.
FJ174970	Panulirus penicillatus	Panulirus	Palinuridae	Genbank Crustacea Malac.
AF339468	Panulirus penicillatus	Panulirus	Palinuridae	Genbank Crustacea Malac.
AF339469	Panulirus polyphagus	Panulirus	Palinuridae	Genbank Crustacea Malac.
FJ174962	Panulirus regius	Panulirus	Palinuridae	Genbank Crustacea Malac.
AF339470	Panulirus regius	Panulirus	Palinuridae	Genbank Crustacea Malac.
AF339471	Panulirus stimpsoni	Panulirus	Palinuridae	Genbank Crustacea Malac.
AF339472	Panulirus versicolor	Panulirus	Palinuridae	Genbank Crustacea Malac.
AB244283	Panulirus versicolor	Panulirus	Palinuridae	Genbank Crustacea Malac.
FJ812294	Paragrapsus laevis	Paragrapsus	Grapsidae	Genbank Crustacea Malac.
AB211300	Paralithodes brevipes	Paralithodes	Lithodidae	Genbank Crustacea Malac.
AB211299	Paralithodes brevipes	Paralithodes	Lithodidae	Genbank Crustacea Malac.
AB211298	Paralithodes brevipes	Paralithodes	Lithodidae	Genbank Crustacea Malac.
AB211297	Paralithodes brevipes	Paralithodes	Lithodidae	Genbank Crustacea Malac.
AB211303	Paralithodes camtschaticus	Paralithodes	Lithodidae	Genbank Crustacea Malac.
AB211302	Paralithodes platypus	Paralithodes	Lithodidae	Genbank Crustacea Malac.
AB211301	Paralithodes platypus	Paralithodes	Lithodidae	Genbank Crustacea Malac.
AB375544	Paralomis multispina	Paralomis	Lithodidae	Genbank Crustacea Malac.
AB375545	Paralomis multispina	Paralomis	Lithodidae	Genbank Crustacea Malac.
AB428436	Paralomis multispina	Paralomis	Lithodidae	Genbank Crustacea Malac.
AB428437	Paralomis multispina	Paralomis	Lithodidae	Genbank Crustacea Malac.
AB428438	Paralomis multispina	Paralomis	Lithodidae	Genbank Crustacea Malac.
AB428440	Paralomis multispina	Paralomis	Lithodidae	Genbank Crustacea Malac.
AB428441	Paralomis multispina	Paralomis	Lithodidae	Genbank Crustacea Malac.
AB428442	Paralomis multispina	Paralomis	Lithodidae	Genbank Crustacea Malac.
AB211296	Paralomis multispina	Paralomis	Lithodidae	Genbank Crustacea Malac.
FC-VOG11	Paralomis multispina	Paralomis	Lithodidae	Decapods of Pacific and Atlantic
AB476747	Paralomis pacifica	Paralomis	Lithodidae	Genbank Crustacea Malac.
AB476748	Paralomis pacifica	Paralomis	Lithodidae	Genbank Crustacea Malac.
AB476749	Paralomis pacifica	Paralomis	Lithodidae	Genbank Crustacea Malac.
AB476750	Paralomis pacifica	Paralomis	Lithodidae	Genbank Crustacea Malac.
AY351030	Paramunida belone	Paramunida	Galatheidae	Genbank Crustacea Malac.
AY351031	Paramunida granulata	Paramunida	Galatheidae	Genbank Crustacea Malac.
AY351033	Paramunida labis	Paramunida	Galatheidae	Genbank Crustacea Malac.
AY351032	Paramunida labis	Paramunida	Galatheidae	Genbank Crustacea Malac.
AY351035	Paramunida luminata	Paramunida	Galatheidae	Genbank Crustacea Malac.
AY351034	Paramunida luminata	Paramunida	Galatheidae	Genbank Crustacea Malac.
AY351039	Paramunida pictura	Paramunida	Galatheidae	Genbank Crustacea Malac.
AY351038	Paramunida pictura	Paramunida	Galatheidae	Genbank Crustacea Malac.
AY351037	Paramunida pictura	Paramunida	Galatheidae	Genbank Crustacea Malac.
AY351036	Paramunida pictura	Paramunida	Galatheidae	Genbank Crustacea Malac.
AY351040	Paramunida pronoe	Paramunida	Galatheidae	Genbank Crustacea Malac.
AY351043	Paramunida stichas	Paramunida	Galatheidae	Genbank Crustacea Malac.
AY351042	Paramunida stichas	Paramunida	Galatheidae	Genbank Crustacea Malac.
AY351041	Paramunida stichas	Paramunida	Galatheidae	Genbank Crustacea Malac.
AY351047	Paramunida thalie	Paramunida	Galatheidae	Genbank Crustacea Malac.
AY351046	Paramunida thalie	Paramunida	Galatheidae	Genbank Crustacea Malac.
AY351045	Paramunida thalie	Paramunida	Galatheidae	Genbank Crustacea Malac.
AY351044	Paramunida thalie	Paramunida	Galatheidae	Genbank Crustacea Malac.
JSDMe38	Parapenaeus longirostris	Parapenaeus	Penaeidae	This study
JSDMe37	Parapenaeus longirostris	Parapenaeus	Penaeidae	This study
FCFOPC042-06	Parapenaeus longirostris	Parapenaeus	Penaeidae	This study
EF599158	Parastacus brasiliensis	Parastacus	Parastacidae	Genbank Crustacea Malac.
EF599157	Parastacus pugnax	Parastacus	Parastacidae	Genbank Crustacea Malac.
JSDPX63-01	Pasiphaea hoplocerca	Pasiphaea	Pasiphaeidae	This study
TE-004T81-100-02	Pasiphaea multidentata	Pasiphaea	Pasiphaeidae	Crustaceans of the St. Lawrence Gulf
TE-004T141-160-04	Pasiphaea multidentata	Pasiphaea	Pasiphaeidae	Crustaceans of the St. Lawrence Gulf
TE-004T1-20-14	Pasiphaea multidentata	Pasiphaea	Pasiphaeidae	Crustaceans of the St. Lawrence Gulf
JSDUKdeep_26	Pasiphaea multidentata	Pasiphaea	Pasiphaeidae	This study
JSDUKdeep_27	Pasiphaea multidentata	Pasiphaea	Pasiphaeidae	This study
FC-TAC29D	Pasiphaea pacifica	Pasiphaea	Pasiphaeidae	Decapods of Pacific and Atlantic
FC-TAC144A	Pasiphaea pacifica	Pasiphaea	Pasiphaeidae	Decapods of Pacific and Atlantic
FC-TAC29C	Pasiphaea pacifica	Pasiphaea	Pasiphaeidae	Decapods of Pacific and Atlantic
FC-TAC29B	Pasiphaea pacifica	Pasiphaea	Pasiphaeidae	Decapods of Pacific and Atlantic
FC-TAC29A	Pasiphaea pacifica	Pasiphaea	Pasiphaeidae	Decapods of Pacific and Atlantic
FCFOPC041-19	Pasiphaea sivado	Pasiphaea	Pasiphaeidae	This study
FCFOPC041-18	Pasiphaea sivado	Pasiphaea	Pasiphaeidae	This study
FCFOPC041-17	Pasiphaea sivado	Pasiphaea	Pasiphaeidae	This study
FCFOPC041-16	Pasiphaea sivado	Pasiphaea	Pasiphaeidae	This study
FCFOPC041-15	Pasiphaea sivado	Pasiphaea	Pasiphaeidae	This study
FCFOPC050-01	Penaeopsis serrata	Penaeopsis	Penaeidae	This study
NC_002184	Penaeus monodon	Penaeus	Penaeidae	Genbank Crustacea Malac.
AF217843	Penaeus monodon	Penaeus	Penaeidae	Genbank Crustacea Malac.
JSDAz79	Percnon gibbesi	Percnon	Grapsidae	This study
JSDAz77	Percnon gibbesi	Percnon	Grapsidae	This study
JSDAz76	Percnon gibbesi	Percnon	Grapsidae	This study
JSDAz75	Percnon gibbesi	Percnon	Grapsidae	This study
JSDAz41	Percnon gibbesi	Percnon	Grapsidae	This study
JSDAz40	Percnon gibbesi	Percnon	Grapsidae	This study
JSDAz39	Percnon gibbesi	Percnon	Grapsidae	This study
AB470727	Periclimenes lamellibrachiophilus	Periclimenes	Palaemonidae	Genbank Crustacea Malac.
AB470730	Periclimenes lamellibrachiophilus	Periclimenes	Palaemonidae	Genbank Crustacea Malac.
AB470720	Periclimenes lamellibrachiophilus	Periclimenes	Palaemonidae	Genbank Crustacea Malac.
AB470722	Periclimenes lamellibrachiophilus	Periclimenes	Palaemonidae	Genbank Crustacea Malac.
FJ386124	Periclimenes soror	Periclimenes	Palaemonidae	Genbank Crustacea Malac.
FJ386141	Periclimenes soror	Periclimenes	Palaemonidae	Genbank Crustacea Malac.
FJ386153	Periclimenes soror	Periclimenes	Palaemonidae	Genbank Crustacea Malac.
FJ386174	Periclimenes soror	Periclimenes	Palaemonidae	Genbank Crustacea Malac.
FJ386189	Periclimenes soror	Periclimenes	Palaemonidae	Genbank Crustacea Malac.
FJ386204	Periclimenes soror	Periclimenes	Palaemonidae	Genbank Crustacea Malac.
FJ386214	Periclimenes soror	Periclimenes	Palaemonidae	Genbank Crustacea Malac.
FJ386217	Periclimenes soror	Periclimenes	Palaemonidae	Genbank Crustacea Malac.
FJ386233	Periclimenes soror	Periclimenes	Palaemonidae	Genbank Crustacea Malac.
FJ386264	Periclimenes soror	Periclimenes	Palaemonidae	Genbank Crustacea Malac.
AB298102	Periclimenes thermohydrophilus	Periclimenes	Palaemonidae	Genbank Crustacea Malac.
AB298103	Periclimenes thermohydrophilus	Periclimenes	Palaemonidae	Genbank Crustacea Malac.
AB298104	Periclimenes thermohydrophilus	Periclimenes	Palaemonidae	Genbank Crustacea Malac.
AB298105	Periclimenes thermohydrophilus	Periclimenes	Palaemonidae	Genbank Crustacea Malac.
AB298106	Periclimenes thermohydrophilus	Periclimenes	Palaemonidae	Genbank Crustacea Malac.
AB298107	Periclimenes thermohydrophilus	Periclimenes	Palaemonidae	Genbank Crustacea Malac.
FJ693381	Petrolisthes armatus	Petrolisthes	Porcellanidae	Genbank Crustacea Malac.
FJ693419	Petrolisthes armatus	Petrolisthes	Porcellanidae	Genbank Crustacea Malac.
FJ693421	Petrolisthes armatus	Petrolisthes	Porcellanidae	Genbank Crustacea Malac.
FJ693429	Petrolisthes armatus	Petrolisthes	Porcellanidae	Genbank Crustacea Malac.
FJ693436	Petrolisthes armatus	Petrolisthes	Porcellanidae	Genbank Crustacea Malac.
FJ693450	Petrolisthes armatus	Petrolisthes	Porcellanidae	Genbank Crustacea Malac.
FJ693473	Petrolisthes armatus	Petrolisthes	Porcellanidae	Genbank Crustacea Malac.
FJ693492	Petrolisthes armatus	Petrolisthes	Porcellanidae	Genbank Crustacea Malac.
FJ693498	Petrolisthes armatus	Petrolisthes	Porcellanidae	Genbank Crustacea Malac.
FJ693506	Petrolisthes armatus	Petrolisthes	Porcellanidae	Genbank Crustacea Malac.
FCDPHMSM241_101	Philocheras monocanthus	Philocheras	Crangonidae	This study
AY803591	Phricothelphusa limula	Phricothelphusa	Parathelphusidae	Genbank Crustacea Malac.
JSDUK174	Pilumnus hirtellus	Pilumnus	Pilumnidae	This study
JSDUK173	Pilumnus hirtellus	Pilumnus	Pilumnidae	This study
JSDAz135	Pilumnus hirtellus	Pilumnus	Pilumnidae	This study
FCDPH14-550D69	Pilumnus inermis	Pilumnus	Pilumnidae	This study
EU682839	Pitho lherminieri	Pitho	Majidae	Genbank Crustacea Malac.
AY351061	Plesionida aliena	Plesionida	Galatheidae	Genbank Crustacea Malac.
JSDPX43-02	Plesionika acanthonatus	Plesionika	Pandalidae	This study
JSDPX42(05)-03	Plesionika acanthonatus	Plesionika	Pandalidae	This study
JSDPX41-13	Plesionika acanthonotus	Plesionika	Pandalidae	This study
JSDPX41-12	Plesionika acanthonotus	Plesionika	Pandalidae	This study
FCFOPC057-05	Plesionika acanthonotus	Plesionika	Pandalidae	This study
JSDMe74	Plesionika edwardsii	Plesionika	Pandalidae	This study
JSDMe73	Plesionika edwardsii	Plesionika	Pandalidae	This study
JSDMe71	Plesionika edwardsii	Plesionika	Pandalidae	This study
JSDMe70	Plesionika edwardsii	Plesionika	Pandalidae	This study
AY612869	Plesionika ensis	Plesionika	Pandalidae	Genbank Crustacea Malac.
JSDMe30	Plesionika heterocarpus	Plesionika	Pandalidae	This study
JSDMe29	Plesionika heterocarpus	Plesionika	Pandalidae	This study
FCFOPC047-12	Plesionika heterocarpus	Plesionika	Pandalidae	This study
FCDOPB093-05	Plesionika heterocarpus	Plesionika	Pandalidae	This study
FCDOPB093-04	Plesionika heterocarpus	Plesionika	Pandalidae	This study
FCDOPB093-01	Plesionika heterocarpus	Plesionika	Pandalidae	This study
FCFOP70-22	Plesionika heterocarpus	Plesionika	Pandalidae	This study
FCFOP70-21	Plesionika heterocarpus	Plesionika	Pandalidae	This study
FCFOP70-20	Plesionika heterocarpus	Plesionika	Pandalidae	This study
FCFOP70-18	Plesionika heterocarpus	Plesionika	Pandalidae	This study
FCFOPC047-11	Plesionika martia	Plesionika	Pandalidae	This study
FCFOPC047-10	Plesionika martia	Plesionika	Pandalidae	This study
FCFOPC043-04	Plesionika martia	Plesionika	Pandalidae	This study
FCFOPC042-10	Plesionika martia	Plesionika	Pandalidae	This study
FCFOPC042-08	Plesionika martia	Plesionika	Pandalidae	This study
FCFOPC042-07	Plesionika martia	Plesionika	Pandalidae	This study
FCFOPC041-47	Plesionika martia	Plesionika	Pandalidae	This study
FCFOPC041-46	Plesionika martia	Plesionika	Pandalidae	This study
FCFOPC041-45	Plesionika martia	Plesionika	Pandalidae	This study
JSDMe79	Plesionika narval	Plesionika	Pandalidae	This study
JSDMe78	Plesionika narval	Plesionika	Pandalidae	This study
JSDMe77	Plesionika narval	Plesionika	Pandalidae	This study
FCFOPC050-14	Plesionika narval	Plesionika	Pandalidae	This study
AY351062	Pleuroncodes monodon	Pleuroncodes	Galatheidae	Genbank Crustacea Malac.
EU682831	Podochela hemphillii	Podochela	Inachidae	Genbank Crustacea Malac.
JSDUK103	Polybius henslowii	Polybius	Portunidae	This study
JSDUK102	Polybius henslowii	Polybius	Portunidae	This study
JSDUK78	Polybius henslowii	Polybius	Portunidae	This study
JSDUK74	Polybius henslowii	Polybius	Portunidae	This study
FCFOPC041-01	Polybius henslowii	Polybius	Portunidae	This study
FCDOPB083-14	Polybius henslowii	Polybius	Portunidae	This study
FCDOPB083-13	Polybius henslowii	Polybius	Portunidae	This study
FCDOPB083-12	Polybius henslowii	Polybius	Portunidae	This study
FCDOPB083-11	Polybius henslowii	Polybius	Portunidae	This study
FCDOPB083-10	Polybius henslowii	Polybius	Portunidae	This study
EU377741	Polycheles sculptus	Polycheles	Polychelidae	Genbank Crustacea Malac.
JSDUKdeep_59	Polycheles typhlops	Polycheles	Polychelidae	This study
JSDUKdeep_58	Polycheles typhlops	Polycheles	Polychelidae	This study
JSDUKdeep_56	Polycheles typhlops	Polycheles	Polychelidae	This study
JSDPX15-16	Polycheles typhlops	Polycheles	Polychelidae	This study
JSDPX15-15	Polycheles typhlops	Polycheles	Polychelidae	This study
JSDPX15-14	Polycheles typhlops	Polycheles	Polychelidae	This study
EU377738	Polycheles typhlops	Polycheles	Polychelidae	Genbank Crustacea Malac.
EU377740	Polycheles typhlops	Polycheles	Polychelidae	Genbank Crustacea Malac.
FJ174943	Polycheles typhlops	Polycheles	Polychelidae	Genbank Crustacea Malac.
FCFOPC052-02	Polycheles typhlops	Polycheles	Polychelidae	This study
JSDMe17	Pontocaris cathanphracta	Pontocaris	Crangonidae	This study
JSDMe16	Pontocaris cathanphracta	Pontocaris	Crangonidae	This study
JSDMe15	Pontocaris cathanphracta	Pontocaris	Crangonidae	This study
FCDPH15-575B51	Pontocaris lacazei	Pontocaris	Crangonidae	This study
FCFOPC044-09	Pontocaris lacazei	Pontocaris	Crangonidae	This study
FCFOPC044-08	Pontocaris lacazei	Pontocaris	Crangonidae	This study
FCFOPC044-07	Pontocaris lacazei	Pontocaris	Crangonidae	This study
FCFOPC041-51	Pontocaris lacazei	Pontocaris	Crangonidae	This study
FCFOPC041-52	Pontophilus echinulatus	Pontophilus	Crangonidae	This study
TE-004T1-20-18	Pontophilus norvegicus	Pontophilus	Crangonidae	Crustaceans of the St. Lawrence Gulf
TE-004T21-40-02	Pontophilus norvegicus	Pontophilus	Crangonidae	Crustaceans of the St. Lawrence Gulf
JSDUK182	Porcellana platycheles	Porcellana	Porcellanidae	This study
JSDUK181	Porcellana platycheles	Porcellana	Porcellanidae	This study
JSDUK180	Porcellana platycheles	Porcellana	Porcellanidae	This study
JSDUK179	Porcellana platycheles	Porcellana	Porcellanidae	This study
JSDUK178	Porcellana platycheles	Porcellana	Porcellanidae	This study
FJ812293	Portunus pelagicus	Portunus	Portunidae	Genbank Crustacea Malac.
EU284144	Portunus sanguinolentus	Portunus	Portunidae	Genbank Crustacea Malac.
NC_005037	Portunus trituberculatus	Portunus	Portunidae	Genbank Crustacea Malac.
AB093006	Portunus trituberculatus	Portunus	Portunidae	Genbank Crustacea Malac.
AY803584	Potamon fluviatilis	Potamon	Potamidae	Genbank Crustacea Malac.
AY803568	Potamonautes lirrangensis	Potamonautes	Potamonautidae	Genbank Crustacea Malac.
AY803570	Potamonautes obesus	Potamonautes	Potamonautidae	Genbank Crustacea Malac.
AY803571	Potamonautes oderhi	Potamonautes	Potamonautidae	Genbank Crustacea Malac.
AF474366	Procambarus acutus	Procambarus	Cambaridae	Genbank Crustacea Malac.
AY701195	Procambarus clarkii	Procambarus	Cambaridae	Genbank Crustacea Malac.
EU583575	Procambarus simulans	Procambarus	Cambaridae	Genbank Crustacea Malac.
JSDPX41-15	Processa modica	Processa	Processidae	This study
JSDPX41-14	Processa modica	Processa	Processidae	This study
FCFOPC041-42	Processa modica	Processa	Processidae	This study
FCFOPC041-41	Processa modica	Processa	Processidae	This study
FCFOPC041-40	Processa modica	Processa	Processidae	This study
FJ174953	Projasus parkeri	Projasus	Palinuridae	Genbank Crustacea Malac.
NC_006891	Pseudocarcinus gigas	Pseudocarcinus	Eriphiidae	Genbank Crustacea Malac.
AY562127	Pseudocarcinus gigas	Pseudocarcinus	Eriphiidae	Genbank Crustacea Malac.
AB334557	Pseudohelice subquadrata	Pseudohelice	Varunidae	Genbank Crustacea Malac.
FJ174954	Puerulus angulatus	Puerulus	Palinuridae	Genbank Crustacea Malac.
EU682860	Pugettia dalli	Pugettia	Majidae	Genbank Crustacea Malac.
EU682862	Pugettia gracilis	Pugettia	Majidae	Genbank Crustacea Malac.
EU682863	Pugettia gracilis	Pugettia	Majidae	Genbank Crustacea Malac.
EU682864	Pugettia gracilis	Pugettia	Majidae	Genbank Crustacea Malac.
EU682866	Pugettia quadridens	Pugettia	Majidae	Genbank Crustacea Malac.
EU682867	Pugettia quadridens	Pugettia	Majidae	Genbank Crustacea Malac.
EU682870	Pugettia richii	Pugettia	Majidae	Genbank Crustacea Malac.
EU682871	Pugettia richii	Pugettia	Majidae	Genbank Crustacea Malac.
AF346400	Ranina ranina	Ranina	Raninidae	Genbank Crustacea Malac.
AF283871	Raymunida cagnetei	Raymunida	Galatheidae	Genbank Crustacea Malac.
AF283870	Raymunida cagnetei	Raymunida	Galatheidae	Genbank Crustacea Malac.
AF283869	Raymunida cagnetei	Raymunida	Galatheidae	Genbank Crustacea Malac.
AF283873	Raymunida confundens	Raymunida	Galatheidae	Genbank Crustacea Malac.
AF283872	Raymunida confundens	Raymunida	Galatheidae	Genbank Crustacea Malac.
AF283874	Raymunida dextralis	Raymunida	Galatheidae	Genbank Crustacea Malac.
AF283881	Raymunida elegantissima	Raymunida	Galatheidae	Genbank Crustacea Malac.
AF283880	Raymunida elegantissima	Raymunida	Galatheidae	Genbank Crustacea Malac.
AF283879	Raymunida elegantissima	Raymunida	Galatheidae	Genbank Crustacea Malac.
AF283878	Raymunida elegantissima	Raymunida	Galatheidae	Genbank Crustacea Malac.
AF283877	Raymunida elegantissima	Raymunida	Galatheidae	Genbank Crustacea Malac.
AF283876	Raymunida elegantissima	Raymunida	Galatheidae	Genbank Crustacea Malac.
AF283875	Raymunida elegantissima	Raymunida	Galatheidae	Genbank Crustacea Malac.
AF283883	Raymunida erythrina	Raymunida	Galatheidae	Genbank Crustacea Malac.
AF283882	Raymunida erythrina	Raymunida	Galatheidae	Genbank Crustacea Malac.
AY288292	Raymunida formosanus	Raymunida	Galatheidae	Genbank Crustacea Malac.
AF283884	Raymunida insulata	Raymunida	Galatheidae	Genbank Crustacea Malac.
FJ517398	Rhithropanopeus harrisii	Rhithropanopeus	Panopeidae	Genbank Crustacea Malac.
FJ517453	Rhithropanopeus harrisii	Rhithropanopeus	Panopeidae	Genbank Crustacea Malac.
FJ517471	Rhithropanopeus harrisii	Rhithropanopeus	Panopeidae	Genbank Crustacea Malac.
FJ517512	Rhithropanopeus harrisii	Rhithropanopeus	Panopeidae	Genbank Crustacea Malac.
FJ517515	Rhithropanopeus harrisii	Rhithropanopeus	Panopeidae	Genbank Crustacea Malac.
FJ517521	Rhithropanopeus harrisii	Rhithropanopeus	Panopeidae	Genbank Crustacea Malac.
FJ517523	Rhithropanopeus harrisii	Rhithropanopeus	Panopeidae	Genbank Crustacea Malac.
FJ517524	Rhithropanopeus harrisii	Rhithropanopeus	Panopeidae	Genbank Crustacea Malac.
DQ094800	Rhithropanopeus harrisii	Rhithropanopeus	Panopeidae	Genbank Crustacea Malac.
DQ094793	Rhithropanopeus harrisii	Rhithropanopeus	Panopeidae	Genbank Crustacea Malac.
FJ155378	Romaleon polyodon	Romaleon	Cancridae	Genbank Crustacea Malac.
FJ155379	Romaleon polyodon	Romaleon	Cancridae	Genbank Crustacea Malac.
FJ155380	Romaleon polyodon	Romaleon	Cancridae	Genbank Crustacea Malac.
FJ155381	Romaleon polyodon	Romaleon	Cancridae	Genbank Crustacea Malac.
FJ155382	Romaleon polyodon	Romaleon	Cancridae	Genbank Crustacea Malac.
AB290650	Ryukyum yaeyamense	Ryukyum	Potamidae	Genbank Crustacea Malac.
JSDUKdeep_08	Sabinea hystrix	Sabinea	Crangonidae	This study
JSDUKdeep_07	Sabinea hystrix	Sabinea	Crangonidae	This study
JSDUKdeep_06	Sabinea hystrix	Sabinea	Crangonidae	This study
TE-004T21-40-09	Sabinea sarsii	Sabinea	Crangonidae	Crustaceans of the St. Lawrence Gulf
TE-004T21-40-08	Sabinea sarsii	Sabinea	Crangonidae	Crustaceans of the St. Lawrence Gulf
GSL31-31	Sabinea septemcarinata	Sabinea	Crangonidae	Crustaceans of the St. Lawrence Gulf
GSL31-30	Sabinea septemcarinata	Sabinea	Crangonidae	Crustaceans of the St. Lawrence Gulf
GSL31-29	Sabinea septemcarinata	Sabinea	Crangonidae	Crustaceans of the St. Lawrence Gulf
SSC02CN0406	Sabinea septemcarinata	Sabinea	Crangonidae	Crustaceans of the St. Lawrence Gulf
SSC01CN0406	Sabinea septemcarinata	Sabinea	Crangonidae	Crustaceans of the St. Lawrence Gulf
EF599160	Samastacus spinifrons	Samastacus	Parastacidae	Genbank Crustacea Malac.
AY803592	Sartoriana spinigera	Sartoriana	Gecarcinucidae	Genbank Crustacea Malac.
AY803590	Sayamia sexpunctata	Sayamia	Parathelphusidae	Genbank Crustacea Malac.
BSM08-39	Sclerocrangon boreas	Sclerocrangon	Crangonidae	Crustaceans of the St. Lawrence Gulf
BSM08-88	Sclerocrangon boreas	Sclerocrangon	Crangonidae	Crustaceans of the St. Lawrence Gulf
BSM08-72	Sclerocrangon boreas	Sclerocrangon	Crangonidae	Crustaceans of the St. Lawrence Gulf
BSM08-16	Sclerocrangon boreas	Sclerocrangon	Crangonidae	Crustaceans of the St. Lawrence Gulf
BSM08-07	Sclerocrangon boreas	Sclerocrangon	Crangonidae	Crustaceans of the St. Lawrence Gulf
BSM08-01	Sclerocrangon boreas	Sclerocrangon	Crangonidae	Crustaceans of the St. Lawrence Gulf
FC-DPA13	Sclerocrangon boreas	Sclerocrangon	Crangonidae	Decapods of Pacific and Atlantic
FC-DPA11	Sclerocrangon boreas	Sclerocrangon	Crangonidae	Decapods of Pacific and Atlantic
FC-DPA07	Sclerocrangon boreas	Sclerocrangon	Crangonidae	Decapods of Pacific and Atlantic
FC-DPA05	Sclerocrangon boreas	Sclerocrangon	Crangonidae	Decapods of Pacific and Atlantic
FJ827760	Scylla olivacea	Scylla	Portunidae	Genbank Crustacea Malac.
NC_012569	Scylla olivacea	Scylla	Portunidae	Genbank Crustacea Malac.
FJ827761	Scylla paramamosain	Scylla	Portunidae	Genbank Crustacea Malac.
NC_012572	Scylla paramamosain	Scylla	Portunidae	Genbank Crustacea Malac.
FJ827758	Scylla serrata	Scylla	Portunidae	Genbank Crustacea Malac.
NC_012565	Scylla serrata	Scylla	Portunidae	Genbank Crustacea Malac.
FJ827759	Scylla tranquebarica	Scylla	Portunidae	Genbank Crustacea Malac.
NC_012567	Scylla tranquebarica	Scylla	Portunidae	Genbank Crustacea Malac.
FJ174946	Scyllarides herklotsii	Scyllarides	Scyllaridae	Genbank Crustacea Malac.
JSDAz240	Scyllarides latus	Scyllarides	Scyllaridae	This study
JSDAz236	Scyllarides latus	Scyllarides	Scyllaridae	This study
JSDAz235	Scyllarides latus	Scyllarides	Scyllaridae	This study
JSDAz37	Scyllarides latus	Scyllarides	Scyllaridae	This study
JSDAz36	Scyllarides latus	Scyllarides	Scyllaridae	This study
FJ174947	Scyllarides latus	Scyllarides	Scyllaridae	Genbank Crustacea Malac.
FJ174966	Scyllarus arctus	Scyllarus	Scyllaridae	Genbank Crustacea Malac.
FJ174967	Scyllarus posteli	Scyllarus	Scyllaridae	Genbank Crustacea Malac.
FJ174965	Scyllarus pygmaeus	Scyllarus	Scyllaridae	Genbank Crustacea Malac.
EU682852	Scyra acutifrons	Scyra	Pisidae	Genbank Crustacea Malac.
EU682853	Scyra acutifrons	Scyra	Pisidae	Genbank Crustacea Malac.
FC-TPD17D	Sergestes similis	Sergestes	Sergestidae	Decapods of Pacific and Atlantic
FC-TPD17C	Sergestes similis	Sergestes	Sergestidae	Decapods of Pacific and Atlantic
FC-TPD17B	Sergestes similis	Sergestes	Sergestidae	Decapods of Pacific and Atlantic
FC-TPD17A	Sergestes similis	Sergestes	Sergestidae	Decapods of Pacific and Atlantic
JSDUKdeep_23	Sergia robusta	Sergia	Sergestidae	This study
JSDUKdeep_22	Sergia robusta	Sergia	Sergestidae	This study
JSDUKdeep_21	Sergia robusta	Sergia	Sergestidae	This study
JSDPX79-05	Sergia robusta	Sergia	Sergestidae	This study
JSDPX71-01	Sergia robusta	Sergia	Sergestidae	This study
JSDPX4-03	Sergia robusta	Sergia	Sergestidae	This study
JSDPX4-02	Sergia robusta	Sergia	Sergestidae	This study
FCFOPC069-03	Sergia robusta	Sergia	Sergestidae	This study
EU420129	Shinkaia crosnieri	Shinkaia	Galatheidae	Genbank Crustacea Malac.
NC_011013	Shinkaia crosnieri	Shinkaia	Galatheidae	Genbank Crustacea Malac.
JSDMe21	Solenocera membranacea	Solenocera	Solenoceridae	This study
JSDMe20	Solenocera membranacea	Solenocera	Solenoceridae	This study
JSDMe19	Solenocera membranacea	Solenocera	Solenoceridae	This study
FCFOPC041-14	Solenocera membranacea	Solenocera	Solenoceridae	This study
FCFOPC041-13	Solenocera membranacea	Solenocera	Solenoceridae	This study
FCFOPC041-12	Solenocera membranacea	Solenocera	Solenoceridae	This study
FCDOPB089-03	Solenocera membranacea	Solenocera	Solenoceridae	This study
FCDOPB089-02	Solenocera membranacea	Solenocera	Solenoceridae	This study
FCDOPB083-07	Solenocera membranacea	Solenocera	Solenoceridae	This study
FCFOP66-11	Solenocera membranacea	Solenocera	Solenoceridae	This study
FC-SNC203A	Spirontocaris holmesi	Spirontocaris	Hippolytidae	Decapods of Pacific and Atlantic
FC-SNC72A	Spirontocaris holmesi	Spirontocaris	Hippolytidae	Decapods of Pacific and Atlantic
FC-SND7B	Spirontocaris lamellicornis	Spirontocaris	Hippolytidae	Decapods of Pacific and Atlantic
FC-SND7A	Spirontocaris lamellicornis	Spirontocaris	Hippolytidae	Decapods of Pacific and Atlantic
TE-004T201-220-01	Spirontocaris lilljeborgii	Spirontocaris	Hippolytidae	Crustaceans of the St. Lawrence Gulf
TE-004T69-04	Spirontocaris lilljeborgii	Spirontocaris	Hippolytidae	Crustaceans of the St. Lawrence Gulf
FC-DPA09	Spirontocaris phippsi	Spirontocaris	Hippolytidae	Decapods of Pacific and Atlantic
FC-DPA02	Spirontocaris phippsi	Spirontocaris	Hippolytidae	Decapods of Pacific and Atlantic
FC-SNI216C	Spirontocaris sica	Spirontocaris	Hippolytidae	Decapods of Pacific and Atlantic
FC-SNI216B	Spirontocaris sica	Spirontocaris	Hippolytidae	Decapods of Pacific and Atlantic
FC-SNI216A	Spirontocaris sica	Spirontocaris	Hippolytidae	Decapods of Pacific and Atlantic
JSDUKdeep_43	Stereomastis grimaldi	Stereomastis	Polychelidae	This study
JSDUKdeep_41	Stereomastis grimaldi	Stereomastis	Polychelidae	This study
AB290645	Stoliczia chaseni	Stoliczia	Potamidae	Genbank Crustacea Malac.
EU334658	Strigopagurus poupini	Strigopagurus	Diogenidae	Genbank Crustacea Malac.
EU123823	Stygiocaris lancifera	Stygiocaris	Atyidae	Genbank Crustacea Malac.
EU123824	Stygiocaris lancifera	Stygiocaris	Atyidae	Genbank Crustacea Malac.
EU123825	Stygiocaris lancifera	Stygiocaris	Atyidae	Genbank Crustacea Malac.
EU123826	Stygiocaris lancifera	Stygiocaris	Atyidae	Genbank Crustacea Malac.
FC-TGB15	Systellaspis braueri	Systellaspis	Oplophoridae	Decapods of Pacific and Atlantic
JSDPX42(05)-09	Systellaspis debilis	Systellaspis	Oplophoridae	This study
JSDPX42(05)-08	Systellaspis debilis	Systellaspis	Oplophoridae	This study
JSDPX42(05)-07	Systellaspis debilis	Systellaspis	Oplophoridae	This study
JSDPX42-03	Systellaspis pellucida	Systellaspis	Oplophoridae	This study
JSDPX42-01	Systellaspis pellucida	Systellaspis	Oplophoridae	This study
EU682872	Taliepus dentatus	Taliepus	Epialtidae	Genbank Crustacea Malac.
EU682873	Taliepus nuttallii	Taliepus	Epialtidae	Genbank Crustacea Malac.
AB278153	Telmessus acutidens	Telmessus	Atelecyclidae	Genbank Crustacea Malac.
AB211304	Telmessus cheiragonus	Telmessus	Atelecyclidae	Genbank Crustacea Malac.
AB290646	Terrapotamon abbotti	Terrapotamon	Potamidae	Genbank Crustacea Malac.
FJ174950	Thenus unimaculatus	Thenus	Scyllaridae	Genbank Crustacea Malac.
JSDUK185	Thoralus cranchii	Thoralus	Hippolytidae	This study
JSDUK184	Thoralus cranchii	Thoralus	Hippolytidae	This study
JSDUK183	Thoralus cranchii	Thoralus	Hippolytidae	This study
EU682837	Tiarinia cornigera	Tiarinia	Majidae	Genbank Crustacea Malac.
EU682838	Tiarinia spinigera	Tiarinia	Majidae	Genbank Crustacea Malac.
FJ426027	Troglocaris bosnica	Troglocaris	Atyidae	Genbank Crustacea Malac.
FJ426028	Troglocaris bosnica	Troglocaris	Atyidae	Genbank Crustacea Malac.
DQ320044	Troglocaris hercegovinensis	Troglocaris	Atyidae	Genbank Crustacea Malac.
DQ320046	Troglocaris inermis	Troglocaris	Atyidae	Genbank Crustacea Malac.
DQ320045	Troglocaris kutaissiana	Troglocaris	Atyidae	Genbank Crustacea Malac.
FJ693518	Uca minax	Uca	Ocypodidae	Genbank Crustacea Malac.
FJ693519	Uca minax	Uca	Ocypodidae	Genbank Crustacea Malac.
FJ693520	Uca minax	Uca	Ocypodidae	Genbank Crustacea Malac.
FJ693526	Uca minax	Uca	Ocypodidae	Genbank Crustacea Malac.
FJ693527	Uca minax	Uca	Ocypodidae	Genbank Crustacea Malac.
FJ693547	Uca minax	Uca	Ocypodidae	Genbank Crustacea Malac.
FJ693549	Uca minax	Uca	Ocypodidae	Genbank Crustacea Malac.
FJ693551	Uca minax	Uca	Ocypodidae	Genbank Crustacea Malac.
FJ693552	Uca minax	Uca	Ocypodidae	Genbank Crustacea Malac.
FJ693557	Uca minax	Uca	Ocypodidae	Genbank Crustacea Malac.
AF516704	Varuna litterata	Varuna	Varunidae	Genbank Crustacea Malac.
AF317343	Varuna litterata	Varuna	Varunidae	Genbank Crustacea Malac.
EF599154	Virilastacus retamali	Virilastacus	Parastacidae	Genbank Crustacea Malac.
EF599155	Virilastacus retamali	Virilastacus	Parastacidae	Genbank Crustacea Malac.
EF599150	Virilastacus rucapihuelensis	Virilastacus	Parastacidae	Genbank Crustacea Malac.
FCDPH12-399Gr4	Vulcanocalliax arutyunovi	Vulcanocalliax	Callianassidae	This study
JSDUK188	Xantho pilipes	Xantho	Xanthidae	This study
JSDUK187	Xantho pilipes	Xantho	Xanthidae	This study
JSDUK186	Xantho pilipes	Xantho	Xanthidae	This study
DQ458795	Xantho pilipes	Xantho	Xanthidae	Genbank Crustacea Malac.
EU004941	Xiphocaris elongata	Xiphocaris	Atyidae	Genbank Crustacea Malac.
EU004942	Xiphocaris elongata	Xiphocaris	Atyidae	Genbank Crustacea Malac.
EU004944	Xiphocaris elongata	Xiphocaris	Atyidae	Genbank Crustacea Malac.
EU004971	Xiphocaris elongata	Xiphocaris	Atyidae	Genbank Crustacea Malac.
EU004972	Xiphocaris elongata	Xiphocaris	Atyidae	Genbank Crustacea Malac.
EU004980	Xiphocaris elongata	Xiphocaris	Atyidae	Genbank Crustacea Malac.
EU004987	Xiphocaris elongata	Xiphocaris	Atyidae	Genbank Crustacea Malac.
EU004990	Xiphocaris elongata	Xiphocaris	Atyidae	Genbank Crustacea Malac.
EU004996	Xiphocaris elongata	Xiphocaris	Atyidae	Genbank Crustacea Malac.
EU004999	Xiphocaris elongata	Xiphocaris	Atyidae	Genbank Crustacea Malac.
